# Supplementary material for: Comprehensive Analysis of Genomic Alterations in Hepatoid Adenocarcinoma of the Stomach and Identification of Clinically Actionable Alterations
Source: Cancers (Basel). 2022 Aug 9;14(16):3849. doi: 10.3390/cancers14163849 (PMC9405706; doi:10.3390/cancers14163849)
Supplement: Supplementary file 1 [file cancers-14-03849-s001.zip]

Archive with 13 entries (13 files):
- cancers-1787982-Supplementary.pdf
- Fig S1.tif
- Fig S10.tif
- Fig S11.tif
- Fig S2.tif
- Fig S3.tif
- Fig S4.tif
- Fig S5.tif
- Fig S6.tif
- Fig S7.tif
- Fig S8.tif
- Fig S9.tif
- Supplementary tables.xlsx
