# Supplementary material for: Comprehensive Analysis of Genomic Alterations in Hepatoid Adenocarcinoma of the Stomach and Identification of Clinically Actionable Alterations
Source: Cancers (Basel). 2022 Aug 9;14(16):3849. doi: 10.3390/cancers14163849 (PMC9405706; doi:10.3390/cancers14163849)
Supplement: Supplementary file 1 [file cancers-14-03849-s001.zip › Supplementary tables.xlsx]

## Sheet: Table S1
Supplementary Table S1. The statistics of the whole-exome sequencing data.
Sample	Total number of sequenced reads	Total number of uniquely mapped non‐duplicate reads	Total number of covered bases	Median coverage per base (range: 25%-75%)	Percentage of targeted bases with coverage ≥10
S01_N	87413470	86636722	5687075030	68 (41-120)	0.98
S01_T	164946645	163175638	10363687830	120 (71-215)	0.992
S02_N	76032301	72314904	5077614530	67 (35-113)	0.948
S02_T	178985018	177606832	13563442457	191 (114-296)	0.995
S03_N	99934679	98408680	7611917080	87 (51-165)	0.993
S03_T	276477868	271954764	20705929326	217 (119-443)	0.998
S04_N	89637278	88709296	7886601839	61 (31-157)	0.963
S04_T	72713482	71463928	6312810864	71 (39-124)	0.977
S05_N	130772279	128294708	10325149436	138 (80-222)	0.99
S05_T	121330352	119339988	8927633932	115 (66-186)	0.989
S06_N	104550464	103747968	6714543816	82 (49-141)	0.983
S06_T	189543985	187176610	12084123640	153 (92-252)	0.993
S07_N	161493546	160102528	12863268493	189 (117-281)	0.991
S07_T	225466970	223691048	16851739258	235 (141-365)	0.993
S08_N	93036807	92290592	5737157570	76 (51-116)	0.991
S08_T	213017052	211325820	15071989828	205 (141-303)	0.997
S09_N	81091163	80338272	5628414747	59 (33-121)	0.969
S09_T	157342004	155692844	9781600408	102 (56-211)	0.989
S10_N	78522821	77788044	5340783895	59 (33-115)	0.966
S10_T	142926024	141508214	9325737566	91 (49-200)	0.987
S11_N	55135212	50969794	4227736832	53 (29-89)	0.964
S11_T	44958907	39609218	3229591975	39 (22-66)	0.934
S12_N	66158254	64649470	5500992240	73 (41-120)	0.975
S12_T	37739911	36504222	2991607862	37 (20-62)	0.918
S13_N	103320926	102399920	6745614951	82 (49-141)	0.98
S13_T	213254795	210655940	13614931238	169 (103-285)	0.995
S14_N	148690685	146481520	10852581986	145 (84-237)	0.991
S14_T	131187889	129411848	9937565052	134 (77-215)	0.989
S15_N	82904685	82216006	5362416737	65 (39-112)	0.975
S15_T	204619050	202808198	13917017851	171 (103-286)	0.994
S16_N	69939640	67238198	3232433591	45 (26-71)	0.94
S16_T	69530551	57714454	3889928383	48 (24-87)	0.917
S17_N	21240859	19920450	1526137640	18 (10-32)	0.753
S17_T	116447409	106814552	7527339681	93 (54-156)	0.989
S18_N	102249126	101231416	8193577648	112 (65-178)	0.984
S18_T	57593390	54600614	4085574189	55 (30-89)	0.942
S19_N	51635805	48844030	3812731617	48 (27-82)	0.951
S19_T	40619721	37733050	3069027913	36 (19-67)	0.902
S20_N	107696811	106733616	6456142572	77 (46-135)	0.983
S20_T	224890702	222661900	14627689497	182 (110-304)	0.995
S21_N	79706641	77815674	6328818012	83 (47-139)	0.983
S21_T	65802707	63803530	5136875119	64 (35-112)	0.968
S22_N	47062355	45813026	3574606711	46 (26-77)	0.949
S22_T	64340281	62540676	5038437340	63 (35-108)	0.971
S23_N	72586512	71219492	5461978771	67 (36-116)	0.959
S23_T	108586972	106086620	7717484960	104 (59-169)	0.983
S24_N	69953705	58508208	3396704224	49 (32-70)	0.974
S24_T	141378215	121610294	6252438680	85 (55-127)	0.99
S25_N	83986313	83304846	5886387593	85 (59-121)	0.992
S25_T	149216024	148041188	10398521930	146 (97-215)	0.995
S26_N	97668224	96870070	6939030278	100 (69-143)	0.994
S26_T	181549946	179944636	11902369975	170 (116-245)	0.996
S27_N	73239642	70152548	5033221458	72 (45-107)	0.982
S27_T	137063699	128868820	7513548874	106 (68-159)	0.992
S28_N	77395285	71585866	5102774066	63 (40-97)	0.986
S28_T	137355019	124658706	8357414362	120 (82-171)	0.995
S29_N	94342264	91148740	6432678847	93 (62-134)	0.992
S29_T	171894594	165937578	11425899688	165 (111-238)	0.996
S30_N	79051017	72450934	5195661058	73 (49-107)	0.989
S30_T	136379846	132065310	9630321354	129 (87-196)	0.996
S31_N	68727833	66761048	4854357843	71 (46-103)	0.981
S31_T	146987387	138776836	10238563544	143 (97-208)	0.993
S32_N	71984264	71092944	4557211158	63 (42-94)	0.985
S32_T	174005691	173139520	11782833761	165 (113-242)	0.996
S33_N	65862019	63288688	4555883671	64 (41-96)	0.981
S33_T	152812241	116892070	6733526526	84 (55-132)	0.991
S34_N	94884377	91633604	6707808752	95 (64-138)	0.992
S34_T	130592989	119323584	7860025414	112 (75-162)	0.993
S35_N	102855014	100218622	7241554569	104 (68-152)	0.99
S35_T	149669461	144681252	10137384173	142 (96-208)	0.995
S36_N	70185414	68430254	4139764538	48 (29-91)	0.98
S36_T	179529862	176649308	10161018707	134 (90-213)	0.994
S37_N	116770258	110952430	6353989051	92 (62-131)	0.992
S37_T	181844324	164260670	8615555961	123 (81-178)	0.994
S38_N	68315519	64650036	4549598853	51 (31-93)	0.98
S38_T	158438584	152556258	9491375538	115 (72-194)	0.996
Reference genome: GRCh38; Targeted bases: 60Mb.

## Sheet: Table S2
Supplementary Table S2. Clinical characteristics of 38 HAS patients.
HAS (n = 38)
Age, y, mean ± SD		63.61±6.44
Gender, female, n (%)		10(26.32%)
Serum AFP (ng/ml)
>25		32(84.21%)
>=25		3(7.89%)
unknown		3(7.89%)
IHC AFP#
Negative		1(6.67%)
Positive		13(86.67%)
unknown		1(6.67%)
Location
cardia		8(21.05%)
body		9(23.68%)
antrum		20(52.63%)
remnant		1(2.63%)
Stage
Stage I		6(15.79%)
Stage II		12(31.58%)
Stage III		11(28.95%)
Stage IV		8(21.05%)
unknown		1(2.63%)
Smoking
yes		20(52.63%)
no		11(28.95%)
unknown		7(18.42%)
Operation
Radical		31(81.58%)
Palliative		6(15.79%)
unknown		1(2.63%)
local vascular invasion
Negative		11(28.95%)
Positive		27(71.05%)
Liver Metastasis
Negative		29(76.32%)
Positive		8(21.05%)
unknown		1(2.63%)
# 23 cases of HAS in external cohort doses not have AFP IHC data.

## Sheet: Table S3
Supplementary Table S3. Significantly mutated genes in HAS patients.
gene	expr	reptime	hic	N_nonsilent	N_silent	N_noncoding	n_nonsilent	n_silent	n_noncoding	nnei	x	X	p	q
TP53	2069567	213	34	117382	32414	203718	26	0	0	3	1	767752	2.55351e-15	4.81644e-11
PHLDA1	604083	438	17	105564	32604	14136	5	0	0	50	16	13754708	6.39015e-07	0.00602655
PTH2	2173457	290	44	25270	10184	18354	4	0	0	50	14	9391852	3.46572e-05	0.217901
FSTL1	382340	375	23	88806	21204	253650	2	0	0	49	14	14332612	0.000172469	0.766316
GMEB2	1094905	193	54	141208	44498	181032	5	0	0	50	23	13431632	0.000203137	0.766316
FGF12	34070	937	0	68552	18430	120612	2	0	0	50	18	11786916	0.000282765	0.888918
NFYA	145501	611	37	95456	27664	279984	3	0	0	50	23	12887054	0.000425366	1
CCDC15	409881	760	21	266190	66234	104880	4	1	0	21	7	7246258	0.000605708	1
PHKA2	182760	NaN	35	343064	94240	785802	4	1	1	50	13	13967508	0.000744155	1
C2orf44	243145	226	33	192014	56278	71136	3	0	0	50	24	12513514	0.000768609	1
SP8	109058	730	11	129618	45144	37278	3	0	0	50	31	13091000	0.000879523	1
IRF2BP2	503819	149	31	150746	51034	26334	4	0	0	50	26	14886424	0.000977988	1
ZFP36	1579611	230	36	82042	30476	51072	2	0	0	50	22	9812322	0.000988497	1
TIMD4	135146	1235	16	103360	30134	186504	2	1	0	50	22	10552524	0.00102035	1
PTPRQ	NaN	NaN	NaN	589874	156598	0	5	0	0	50	44	26215212	0.00108556	1
IL17A	313277	556	11	41762	12730	80370	2	0	0	50	27	13087998	0.00111646	1
MCART6	357831	NaN	45	80218	25574	25194	3	0	0	50	24	12812384	0.00113847	1
SRM	577167	408	34	84170	22876	105450	3	0	0	7	1	2196780	0.00114325	1
SDC2	230943	740	-2	55328	15580	98838	2	0	0	50	21	13632918	0.00120816	1
GPR112	380446	NaN	28	809666	254524	554610	5	2	0	42	16	10185292	0.0012409	1
CUL5	421044	572	14	222642	52668	347586	3	0	0	35	8	10538426	0.00131097	1
OR8H2	9992	1007	-32	82156	24662	15960	5	0	0	50	33	9654508	0.00131517	1
TMEM160	1175364	207	35	48488	17518	23712	3	0	0	50	17	10872636	0.00135694	1
QKI	81134	1131	1	103056	28272	236892	2	0	0	50	14	9811182	0.00161336	1
ZBED2	188186	406	-14	58672	16226	52668	2	0	0	50	23	13132420	0.00161705	1
OR4K1	420010	827	-51	83600	23560	23712	3	1	0	50	20	6365798	0.00168001	1
AMOT	25417	NaN	10	287812	87818	292182	3	0	1	31	20	10053812	0.0017653	1
MYCT1	188249	600	-9	62282	19114	84474	2	0	0	50	33	17044368	0.00180287	1
PSG2	263820	178	-32	91010	26410	307800	3	0	0	30	18	7562836	0.00191345	1
OSGIN2	251472	419	35	149112	41268	112518	2	0	0	50	19	13007400	0.00192055	1
TTK	150632	841	-2	245062	58406	359898	3	0	0	15	10	4138770	0.00198774	1
MAEL	264649	681	-11	122778	31236	254334	2	0	1	19	7	4527396	0.00222181	1
C8orf34	36554	910	-22	121448	30400	310080	3	1	2	31	17	5385246	0.00227513	1
KCNA6	277089	903	16	136952	44308	18924	2	0	0	50	17	9395386	0.00237742	1
RDH16	2103486	286	26	84702	25422	86412	2	0	0	50	18	13113268	0.00245413	1
ACCS	345807	680	3	139384	38456	266418	2	0	0	23	0	5518170	0.00258365	1
TSSK2	487560	277	18	95266	27512	27018	2	0	0	50	16	13863160	0.00262992	1
HDC	308338	282	4	180500	51262	232788	3	1	0	50	15	13744258	0.00280527	1
ZNF804A	18097	1171	4	328738	86450	82194	5	0	0	50	16	8427070	0.00299732	1
FUBP1	373296	256	1	179132	50350	369246	2	0	0	9	1	3174900	0.00333943	1
HIAT1	292450	530	4	133798	39140	244530	2	0	0	50	16	15322436	0.00340844	1
ITPRIPL1	904852	213	43	150898	44042	52782	3	0	0	50	22	12310860	0.00344539	1
KCNJ5	194422	602	1	112632	31920	84132	4	0	0	50	20	12630744	0.00346322	1
TMEM43	312564	463	27	109972	32186	250914	3	0	0	50	17	13771960	0.00361091	1
PIGF	603816	252	35	67830	18924	106248	3	0	0	50	31	11403686	0.0037084	1
GRAMD1B	684637	439	15	208658	52744	405726	3	0	1	21	8	6391714	0.00370962	1
OR5H14	200002	811	-15	82764	23598	14136	2	0	0	50	19	10735798	0.00395681	1
PROKR1	260004	596	12	104310	30666	38532	2	0	0	50	19	13269562	0.00420321	1
PSMF1	524116	527	14	74252	21964	281238	2	0	0	24	9	6934506	0.00428912	1
CYP2C9	278564	721	-15	135964	35834	244872	3	0	0	32	7	6783038	0.00432004	1
GNG2	204232	471	27	20330	5206	50502	1	0	0	50	15	12345668	0.00440489	1
EIF3F	135129	587	4	95646	30210	207822	2	0	0	38	19	12073512	0.00440717	1
TRIM64B	NaN	NaN	NaN	124222	31958	0	2	0	0	50	44	26090572	0.0044262	1
DMBT1	335358	404	2	661162	188138	1211022	6	0	4	40	14	11528820	0.00448853	1
EI24	391073	595	23	98344	22724	151848	2	0	0	50	23	13229358	0.004504	1
C8orf84	161465	570	18	72428	20026	94050	2	0	0	50	21	10668690	0.00454891	1
NOX5	370981	394	26	215726	60838	395238	2	1	0	50	20	14165944	0.0046289	1
KLF5	274388	328	28	121752	36252	82878	2	0	0	50	17	13836902	0.0047351	1
CNTN6	6599	831	-23	285380	76570	453036	6	0	2	29	18	6621994	0.00480249	1
BCL7A	796948	211	31	64752	16872	124716	2	0	0	50	28	10132624	0.00516929	1
SAMSN1	157937	898	56	105640	25688	167010	3	0	1	50	20	10825896	0.00524568	1
PLA2G4C	983603	431	26	157966	42332	424992	3	0	1	46	22	14736134	0.00535371	1
POLR3A	362530	184	31	384180	105222	700758	3	0	2	35	13	11833466	0.0054577	1
ZCCHC14	587162	363	21	253764	76836	333108	3	0	0	44	18	11962590	0.00549984	1
WDR12	596746	392	31	119852	30628	237690	3	1	0	32	17	10206154	0.00597125	1
SLC22A9	1061448	478	28	150252	43320	228342	4	0	0	50	31	13261088	0.00601285	1
NRK	18768	NaN	2	435822	118332	199956	4	1	0	50	22	9892502	0.00612205	1
GNG3	2425755	248	51	21204	5586	53808	1	0	0	50	19	11239792	0.00615691	1
RSPO4	779522	586	27	64296	18126	60876	3	0	0	50	32	10952588	0.006207	1
TMEM213	352046	385	7	30020	8512	21090	1	0	0	50	14	12990680	0.00641799	1
CBLB	169365	628	0	268888	75506	362178	2	0	1	50	20	11963198	0.00653423	1
PAAF1	544325	159	44	109250	30400	308256	2	0	0	25	8	5842348	0.00678136	1
PKD2	435445	367	21	264328	73682	354882	3	0	0	50	12	13886416	0.00680059	1
ZCCHC8	866834	187	42	196118	51946	139650	3	0	1	50	30	11835100	0.00697716	1
HYAL2	843769	206	51	124754	38722	54378	4	0	0	50	30	10924088	0.00716062	1
TBC1D20	726170	229	41	109820	31540	119928	2	0	0	50	25	13053152	0.0072633	1
CACNB2	74282	408	4	210026	56620	452808	3	0	3	50	16	10006616	0.00769147	1
DDX5	1171555	184	15	171076	44726	242934	2	0	1	50	27	10577908	0.00776625	1
MAGEC3	17504	NaN	-11	208962	56430	187302	2	0	0	50	39	16639440	0.00795083	1
PF4	230379	408	2	27512	8512	26790	1	0	0	50	27	15129586	0.00795332	1
XCL1	389559	440	15	31008	9462	70908	1	0	0	50	20	13179274	0.00800025	1
CDH12	127633	1075	-20	216068	60382	580602	2	0	0	15	4	3686494	0.00800413	1
MLN	1565139	428	28	32908	8588	95646	1	0	0	50	15	11721138	0.00800623	1
ZFP14	784358	758	-67	149416	34808	88578	2	0	0	50	31	7621394	0.00801472	1
POLR1E	523221	234	35	117952	30932	308826	2	1	1	50	21	12145750	0.00808039	1
SEMG1	842540	324	25	127148	32338	53124	2	0	0	50	25	12528524	0.00820941	1
RBM18	319049	597	19	53314	14288	111606	2	0	0	50	17	16010958	0.00822816	1
FBLN5	333910	440	29	125590	32528	246126	2	0	2	28	12	8466514	0.00823772	1
ADIG	525955	539	39	22952	5434	22116	1	0	0	50	38	15362830	0.00827742	1
NFE2L2	372300	145	36	165414	43662	75924	3	0	0	50	18	13237984	0.00848031	1
HMCN1	260400	509	-19	1543636	432212	2509140	12	2	1	3	3	3134810	0.00850319	1
TEX264	759916	456	37	83144	26068	90630	2	0	0	50	26	11108882	0.00854875	1
GTF2A2	521844	172	33	31350	8094	96786	1	0	0	50	27	14545146	0.00885379	1
PPOX	728669	234	37	127642	41534	376314	3	0	0	14	4	4415030	0.00890829	1
AKD1	345757	686	21	543096	130188	400824	3	0	1	44	24	16156802	0.00892116	1
IMPG1	187724	674	-13	221844	58368	303468	2	0	0	42	14	13826566	0.00896044	1
BAI1	296361	567	25	423928	131366	252168	5	0	1	50	22	13934828	0.00931565	1
MYT1L	54881	901	-24	332538	81624	326952	4	1	2	35	27	7566142	0.00933799	1
STRA13	3814891	211	28	18278	5206	91884	1	0	0	49	25	8433872	0.00937959	1
NAP1L3	33770	NaN	-11	138434	34960	13338	2	0	0	50	39	17703934	0.00954548	1
NDUFA12	369755	560	25	41002	10526	110922	1	0	0	50	16	13025906	0.00965265	1
NEFM	182761	573	-2	247000	67982	60990	4	0	0	50	22	10765818	0.00965643	1
STXBP1	1015071	168	40	177878	47044	423168	2	1	0	50	24	17180864	0.00968441	1
SOX17	240943	554	-8	107730	34656	19038	3	0	0	50	21	12920418	0.00971261	1
ALDH8A1	152922	364	19	132202	37658	155496	2	0	0	50	22	12165434	0.00972732	1
S100A13	1555611	183	33	28006	6992	151278	1	0	0	50	29	12946866	0.00977868	1
LCE1A	62450	804	15	29526	8322	18582	2	0	0	50	20	10471850	0.00991518	1
SPANXN1	2363	NaN	-22	20862	4560	86868	1	0	0	50	49	14117000	0.00996162	1
CDK14	127937	1027	7	126806	33706	294006	2	0	0	25	8	5298758	0.0103337	1
PDHA2	16119	968	-25	103132	30134	14250	4	0	0	50	48	12261422	0.0103476	1
ASTL	821367	251	45	115596	35682	146034	2	0	0	50	27	12555276	0.0103792	1
C17orf72	NaN	NaN	NaN	51794	15694	31236	2	0	0	50	44	26105544	0.0104518	1
SCG2	276568	364	-7	169100	42712	27246	3	0	0	50	20	12252492	0.0105427	1
CACNA1A	1604988	497	12	693196	198170	544806	5	1	1	13	5	5395696	0.0108801	1
SPANXE	28355	NaN	-20	27626	7030	42180	1	0	0	50	36	14100926	0.0108956	1
CBLC	866184	178	-12	128364	38874	205200	2	0	0	23	6	5598046	0.0109645	1
SPRED3	1467279	253	0	109136	38266	72960	2	0	0	50	18	9999852	0.0110772	1
GHRH	787991	404	44	30856	8018	88692	1	0	0	50	29	13511964	0.0110814	1
HHAT	87459	754	1	143640	41268	256956	2	1	1	50	21	11556142	0.0111767	1
C20orf144	NaN	NaN	NaN	39900	13680	33174	1	0	0	50	44	26105468	0.0112234	1
STON1	NaN	NaN	NaN	199462	53846	60990	2	0	0	50	44	26173450	0.0112688	1
SCGB2A1	2778889	450	53	27626	6346	90174	1	0	0	50	29	10902010	0.0113394	1
INPP5A	155331	452	12	119434	29108	306432	2	1	0	50	22	11816214	0.0114255	1
C17orf56	2679984	197	27	140372	44764	94050	2	0	0	50	15	10642052	0.0116269	1
DBNL	1096873	226	52	123614	32566	214890	2	0	1	50	27	13582416	0.0116374	1
FABP9	191177	595	1	38000	8740	92568	1	0	0	50	22	12006024	0.0117911	1
RLN2	385172	605	16	60572	15466	30552	1	0	0	50	13	13783930	0.01195	1
CAPRIN2	286973	420	-8	309776	83752	481764	5	0	0	13	0	2671058	0.0120653	1
YME1L1	389022	551	30	215840	57532	438672	2	0	1	50	18	14027662	0.0120968	1
WFDC10B	777303	359	16	43928	8854	137142	1	0	0	50	15	10479716	0.012125	1
C1orf210	1091212	264	30	29944	9956	40128	1	0	0	50	30	12602624	0.0121542	1
CCDC19	803074	403	7	155230	38798	341772	2	0	0	34	10	7635720	0.0122375	1
PSAP	765338	182	40	148580	38722	295602	3	0	0	9	5	2356836	0.0126957	1
TMPRSS13	527704	576	45	154014	45942	184338	2	0	1	50	26	13765652	0.0127305	1
FNDC7	743461	225	9	199462	57038	216144	2	1	0	50	24	15496210	0.0127593	1
VPS13B	209453	862	27	1119936	305406	1725618	5	0	0	9	1	4545560	0.0129256	1
NKPD1	1230654	243	41	215308	70946	9234	4	0	0	50	34	12799084	0.013074	1
RGS10	825813	217	22	53732	11818	112290	1	0	0	50	10	9744834	0.0131995	1
SFT2D1	199596	556	18	46018	12122	198018	1	0	0	50	14	10035496	0.0132421	1
CARTPT	456944	601	19	31274	9652	51300	1	0	0	50	24	10497196	0.0132662	1
STRN4	1166804	224	36	207708	61104	301758	3	0	0	50	18	11468704	0.0133038	1
MOV10	559669	325	27	271168	81776	379164	4	1	1	13	6	2696936	0.0134092	1
ELMO1	63863	859	16	207708	50844	615144	3	1	2	50	22	12320892	0.0134996	1
KLK3	655673	589	25	78432	23598	136116	3	0	0	50	24	12784530	0.0135749	1
TTR	294098	541	20	39634	12350	90744	1	0	1	46	19	10337976	0.0136024	1
CHD6	378513	502	-1	745256	200032	981084	5	0	1	24	5	6462242	0.0138798	1
CENPI	426524	NaN	26	215232	53010	492708	3	0	0	13	3	4880302	0.0140108	1
LAS1L	321325	NaN	10	203832	53694	129846	3	0	0	50	26	14260488	0.0142333	1
RARRES2	315538	514	32	45258	13110	78888	1	0	0	50	28	15633466	0.0142649	1
BOLA3	1023516	250	38	38608	8018	69198	1	0	0	50	21	10724816	0.0143855	1
QRFP	727815	241	22	34960	11780	11058	1	0	0	50	23	11071224	0.0144104	1
AMZ1	767440	392	30	131366	41572	87552	3	0	0	50	27	13248206	0.0145191	1
GLRX2	288840	433	-13	56240	15922	76722	1	0	0	50	12	10561682	0.014596	1
C17orf37	1284992	226	38	32148	9120	41952	2	0	0	50	27	10918844	0.0146764	1
TRAF2	1950713	176	39	137940	38304	168834	2	0	0	50	26	12684514	0.0147609	1
COG7	521590	611	28	212458	58520	368448	3	0	2	11	8	2593386	0.0147668	1
FGD4	357808	378	-9	214092	55062	364116	2	0	0	50	22	13881552	0.0148716	1
PPIF	326131	300	53	56810	16834	117876	1	0	0	50	15	12798172	0.0151053	1
GRPEL2	422727	380	28	60724	17936	76608	2	0	0	50	12	10776648	0.0151735	1
COL4A1	429137	434	12	450604	143792	1099872	6	0	0	10	1	4440566	0.0152213	1
C6orf118	31222	466	-31	129428	35188	208962	2	1	0	50	25	10232602	0.0152839	1
ERBB4	20702	1173	-5	364610	95608	659718	3	0	3	26	18	7722816	0.0153161	1
POU3F3	165707	869	-17	128022	43206	0	2	0	0	50	22	11386282	0.0153873	1
DNAJB4	373296	256	1	91770	24738	54150	1	0	0	50	12	15459160	0.0153942	1
RNPEPL1	837485	485	35	133798	39596	103740	4	0	0	50	26	11029576	0.0154082	1
FXR1	182655	1058	-2	174610	45410	345876	2	2	1	50	16	9457896	0.0157052	1
ARHGEF38	233591	486	15	61712	14896	89148	1	0	0	50	11	9470056	0.0157619	1
SNX24	154483	532	18	48564	12312	153786	1	0	0	50	23	12356878	0.0158052	1
SPDYE3	1430637	204	54	151544	41116	173622	2	0	1	50	24	11833504	0.0158134	1
C19orf41	1458117	445	27	61712	17404	133266	1	0	0	50	13	11290826	0.0158509	1
CALB1	272948	534	25	76342	17822	238944	1	0	0	50	14	13618630	0.0160136	1
C3orf35	471302	442	16	56962	17480	22800	1	0	0	50	19	12182724	0.0161646	1
RBL2	237885	403	-2	315628	83828	410628	3	0	0	50	11	14140028	0.0164246	1
BCAS1	163555	415	2	159676	45410	352488	2	0	1	16	7	5118638	0.0164385	1
DUSP18	723012	330	56	50806	14288	15276	1	0	0	50	17	10414964	0.0164682	1
OPN1SW	830283	310	35	94544	26866	111264	3	0	0	50	26	12471068	0.0164914	1
RHOG	425863	258	23	50464	15656	9576	2	0	0	50	20	12866040	0.0165188	1
BICC1	156609	497	-22	267596	74974	471618	4	1	0	50	25	15683056	0.0165631	1
ACVR2B	337567	514	28	140334	39900	203262	2	0	0	50	24	15337522	0.0166113	1
METTL2B	893183	199	45	106476	27018	233244	3	0	0	13	7	3500256	0.0166317	1
HEG1	367509	177	50	365256	114912	155382	4	0	1	49	24	10969650	0.0166496	1
MICALL2	706729	345	23	241338	75468	209418	4	0	0	50	22	16501538	0.0167009	1
GSTK1	379894	399	14	77368	22382	198474	1	0	0	50	16	14998258	0.0169013	1
IL3	365169	484	35	42522	11856	90744	1	0	0	50	23	11004458	0.0169694	1
PDE6D	979792	193	33	42826	10640	132240	2	0	0	50	22	10476904	0.0170939	1
IL26	325920	623	5	49096	11780	77634	1	0	0	50	29	13426882	0.017221	1
RBL1	822888	309	42	296970	79230	481650	3	1	1	50	29	12178164	0.0172335	1
IFT88	399247	434	27	239552	57532	467514	2	1	0	50	20	13604494	0.0172348	1
PLCB3	1613996	257	65	337820	98230	396606	3	2	0	41	30	9342718	0.0172982	1
SOX30	260667	1079	41	199804	59888	111264	2	0	0	50	17	11892822	0.0173581	1
C9orf7	1858670	315	39	47310	13908	99978	1	0	0	50	21	11045536	0.0174357	1
DPYSL4	147055	416	-6	156674	45220	216714	2	1	0	50	26	14034008	0.0175013	1
AICDA	291883	422	15	55024	15086	121866	1	0	0	50	25	14679932	0.01752	1
VIPR2	179290	348	-24	121220	34390	219108	2	0	3	19	9	4851802	0.0176028	1
DDAH1	309815	308	0	77824	22268	149454	1	0	0	50	20	16911254	0.017648	1
RPL7A	1827885	416	28	73948	21014	251484	1	0	0	43	10	10415002	0.0178135	1
LSM4	1294357	210	39	38950	10754	60990	1	0	0	50	31	12544864	0.01783	1
LCN8	1898901	190	39	43168	11894	77748	1	0	0	50	25	12046152	0.0178873	1
SOX12	879317	185	41	81054	27018	13566	3	0	0	50	28	12349544	0.0178913	1
CBX5	753625	205	59	54834	12654	237006	2	0	0	50	27	11007422	0.0179269	1
SAMHD1	817783	225	47	176738	44992	373806	2	0	0	12	2	3543386	0.017962	1
TM4SF20	248187	164	18	62814	17442	109554	1	0	0	50	18	11392628	0.0183395	1
EAF1	507426	256	49	74366	19912	166896	1	0	0	39	10	10022348	0.018676	1
PACSIN2	627533	222	56	137636	33478	229368	2	0	0	50	28	11142284	0.0187846	1
SPATA9	305999	216	35	70148	18886	80028	1	0	0	50	13	10304992	0.0188412	1
NOL7	277395	425	37	73378	18506	123918	1	0	0	50	17	13564404	0.0189776	1
TRIM49	151171	1107	-28	126958	30704	36252	3	0	0	16	9	4048368	0.0190068	1
SLC44A5	178229	935	-21	214624	54530	509466	3	0	2	50	27	11474176	0.0190156	1
KRT81	742854	178	53	136952	39976	126654	3	0	0	50	24	10883390	0.0190779	1
ASTN1	6547	940	-9	355110	98268	536142	5	0	0	34	25	10268968	0.0192232	1
NRBF2	219747	715	8	79192	20672	76608	2	0	0	50	17	13007020	0.0192426	1
BEND6	428244	271	23	79116	19380	247380	2	0	0	50	20	15362032	0.0192834	1
NFKB2	975992	178	39	242440	75734	287394	2	0	1	50	22	16250092	0.0192835	1
HSPA6	741254	448	41	167884	52364	9918	3	0	0	50	24	12968526	0.0192863	1
MYL6B	2878044	171	40	58938	15732	124944	1	0	0	50	25	13736772	0.0193054	1
KIAA0319	417813	373	19	295602	83904	584706	3	0	1	31	8	9438212	0.0193298	1
IFT27	1235005	537	19	52668	14022	167466	1	0	0	50	18	9865560	0.0195263	1
CNGB3	191008	1171	2	225758	59242	731766	2	0	3	50	12	8935700	0.0195279	1
LDOC1	18788	NaN	-20	39406	10868	5358	1	0	0	48	31	11408512	0.0195545	1
UPK3A	439942	277	32	76646	24358	107730	1	0	0	50	18	14834060	0.0196531	1
PLEKHF2	385365	347	60	67754	18202	20520	2	0	0	50	17	11441838	0.0197608	1
CIB1	876945	154	52	53808	14592	70794	2	0	1	5	2	1083494	0.0197824	1
ILKAP	388991	248	29	109934	29488	260832	1	0	0	50	14	17950630	0.0198424	1
C1orf175	652892	415	15	357048	106020	439128	2	0	0	26	4	8237526	0.0200231	1
HOXB9	909944	509	28	66880	19418	45144	2	0	0	50	9	8606506	0.0200574	1
FOXH1	1899637	200	22	93822	32262	13908	3	0	0	50	25	13001738	0.0201441	1
SPANXN5	476232	NaN	26	20786	4636	80712	1	0	0	50	19	15717560	0.0201626	1
ZNF79	742340	209	43	137408	35074	107160	2	0	0	20	10	4975340	0.0201829	1
STAT6	2122802	172	52	232560	67032	387486	3	0	0	10	2	1672836	0.0202211	1
ZNF548	451095	869	-24	151924	36176	95076	2	0	0	34	9	5136156	0.0202885	1
FKBP7	170323	555	37	62624	15010	126768	1	0	0	50	23	12556568	0.0203815	1
BCOR	377184	NaN	42	468616	138320	176700	5	0	1	50	28	15457260	0.0205087	1
FAM9B	47340	NaN	-11	56316	11058	133722	1	0	1	50	42	17524118	0.0205528	1
ODZ4	78290	871	0	746092	214928	380190	5	1	0	32	14	7866380	0.0205931	1
LRRC57	534369	269	40	65588	18772	105450	2	0	1	50	23	12993036	0.0209041	1
OR56A1	432250	877	-13	83448	26106	25422	2	0	0	50	31	11468134	0.0209264	1
PAMR1	646177	410	0	202426	55214	229254	2	0	0	50	18	10657822	0.0209497	1
MYCBP	524940	458	24	30286	7334	79116	1	0	1	18	8	3275714	0.0209709	1
TMEM123	491236	312	16	55556	17746	120954	1	0	0	50	28	12760894	0.0209988	1
TMEM217	626559	236	44	63878	16150	56316	1	0	0	50	26	13406058	0.0210728	1
DMD	31871	NaN	-12	1062822	264480	1427622	5	1	5	50	39	16389438	0.0211327	1
SLC4A11	1086365	338	49	261098	77368	290130	4	0	2	17	11	5309056	0.0211591	1
C17orf50	675201	196	3	46854	14136	25992	2	0	1	8	3	1213606	0.0215955	1
HDAC6	823539	NaN	29	328434	100206	250002	3	0	0	14	5	2917070	0.0215977	1
OR9A4	198115	856	-6	83030	24700	17442	2	0	0	50	26	14276410	0.0216483	1
CDH7	4645	524	-49	213978	59622	233130	2	0	1	50	22	12193554	0.0218587	1
TMEM134	1392213	215	53	54302	15694	47310	1	0	0	50	19	9922484	0.0220201	1
D2HGDH	960711	380	30	137864	44764	138054	2	0	1	50	34	12550640	0.0220965	1
RPGRIP1L	248316	406	-15	370576	91352	482106	2	0	0	13	0	2543948	0.0221168	1
STK31	367849	441	14	289484	70300	616170	2	0	0	10	1	2175348	0.0221682	1
TMEM50A	671522	270	35	45296	11476	132468	1	0	1	50	42	13155866	0.0221684	1
ARID1B	143122	621	27	604466	173698	485982	4	3	1	50	23	11705862	0.0223007	1
AIF1L	829407	293	36	51338	11932	113316	1	0	1	48	26	11047778	0.0224183	1
ROBO2	22183	1224	-17	384712	98306	628824	6	1	1	4	3	1495528	0.0224576	1
SLC25A31	220342	437	-6	85538	24814	115596	1	0	0	50	16	13226888	0.0226134	1
DMTF1	169233	1011	4	211546	56012	334362	3	0	1	50	20	10889166	0.0227825	1
C7orf27	783535	226	47	215270	71782	153558	2	0	0	12	1	3716476	0.0228313	1
ENAM	262250	609	16	311068	83486	238716	2	0	0	37	11	10113928	0.0229186	1
PCDH7	28650	682	6	336908	102790	78204	3	0	0	50	22	11079926	0.0229573	1
GSTM2	927739	201	22	64904	15124	239970	1	0	1	50	18	10211284	0.0232461	1
PPM1N	1107927	194	44	110884	38342	31008	2	0	0	50	27	9143750	0.023259	1
SYT3	612522	593	35	155154	51072	109668	2	0	0	50	33	13068542	0.0235684	1
CD47	288227	650	5	91504	24320	180576	1	0	0	50	18	14070260	0.0237007	1
CIB2	414873	271	56	53542	13034	103284	1	0	0	36	16	7968372	0.0238334	1
CRYBB3	247839	525	-31	59280	15504	117192	1	0	0	50	21	11869262	0.0239338	1
YWHAQ	700762	154	40	68552	17860	109896	1	0	0	50	24	12571008	0.0241725	1
MAMLD1	311047	NaN	16	303962	91276	126426	3	0	0	8	4	3736046	0.0241755	1
CEP250	1521661	167	53	662416	187340	665988	4	1	2	50	32	13891584	0.0241937	1
NME7	270055	491	12	106856	27322	294234	1	0	0	41	8	9788648	0.0242606	1
ANKRD28	345831	435	29	292676	80104	303468	2	0	0	50	23	15403148	0.0243204	1
C11orf85	3151458	209	52	63004	15200	200982	1	0	1	50	30	12745352	0.0243608	1
SRC	685195	571	60	146262	42408	193914	2	0	1	50	23	9465838	0.0244597	1
FGF21	1635420	190	44	54264	18468	68400	2	0	0	50	27	11276272	0.0245071	1
TMEM62	843516	333	42	176966	49210	419976	2	0	1	50	35	13298670	0.0245257	1
SFRS5	610490	333	47	75240	21318	142956	1	0	0	50	20	12807330	0.0245355	1
CDKL4	391680	375	16	88920	22344	183084	2	0	0	50	26	16921552	0.0247359	1
ECHDC1	120722	889	-4	86868	20976	96672	1	0	0	50	24	14527248	0.024828	1
FECH	304947	352	38	119472	32148	241338	1	0	1	50	11	13227420	0.0248522	1
ZMPSTE24	627703	373	18	132088	34808	269724	1	0	0	34	6	10146570	0.0250957	1
PREX1	752875	360	47	460408	125324	813390	5	3	4	13	13	4340626	0.0254055	1
GSTM5	927739	201	22	63270	15048	190380	1	0	0	35	14	7866532	0.0254754	1
PDCD1LG2	307589	556	37	75658	20786	163476	2	0	0	50	16	11848780	0.0254879	1
RBM27	394957	229	31	291270	80712	458394	3	0	0	15	3	5262810	0.0254964	1
VSIG2	168652	622	14	87134	28234	192432	1	0	0	50	11	9284920	0.0255132	1
ANP32B	466644	269	42	72580	16340	92112	1	0	0	50	25	12633784	0.0256728	1
ETS2	382323	151	5	131366	33250	204516	1	0	0	40	5	9672786	0.0257448	1
FN3K	783773	243	18	84322	24206	88236	1	0	0	50	16	11655816	0.0261568	1
STX3	395993	494	8	87552	21888	196992	2	0	0	50	19	13603772	0.0261779	1
EAF2	474007	550	30	73454	18316	98268	1	0	0	50	23	12607412	0.0262024	1
CALR3	808967	218	35	110162	25612	117762	2	0	0	50	24	9231644	0.0262031	1
COQ3	259457	638	13	101270	28234	131784	1	0	0	50	20	15267070	0.0262056	1
ANKRD29	331927	138	67	82270	25118	134406	3	0	0	50	19	13811518	0.0262696	1
SPATA20	1532661	200	20	217930	64220	244872	2	1	1	50	20	12393814	0.0263638	1
DPM1	386595	367	36	73416	19494	212382	1	0	0	50	31	16252486	0.0264012	1
CCDC43	1297937	254	27	62814	16188	106362	1	0	0	39	14	7833624	0.0264107	1
IGFBP2	582017	536	19	84740	28120	34542	1	0	0	50	13	10947610	0.0264382	1
RAE1	181292	604	9	105184	26030	199956	1	0	0	37	10	10056358	0.0265904	1
APC	247811	399	28	766194	213294	279300	2	0	1	42	15	14275384	0.0265996	1
ITIH1	1193949	272	49	252016	69692	418266	2	0	0	45	22	13184138	0.0266247	1
CTTN	511118	530	43	192888	49590	420888	2	0	0	21	4	4113956	0.0267579	1
THSD1	384523	370	28	226594	66956	78204	3	0	0	50	14	11381342	0.0267751	1
RUFY3	262894	589	25	213750	56202	425334	2	0	1	18	7	5823766	0.0268168	1
APOL1	1237332	331	42	112974	31692	149568	2	0	0	50	13	12959976	0.0269688	1
BLOC1S3	1230654	243	41	50084	19798	25878	1	0	0	50	34	12799084	0.0269924	1
DEGS1	638932	174	13	88996	22724	39558	1	0	0	50	23	14246124	0.0270522	1
ACAT2	648197	420	22	108110	31654	208392	1	0	0	28	8	8878054	0.0271132	1
TRNAU1AP	831495	183	26	82194	20178	200298	1	0	0	50	18	11212622	0.027473	1
EPHA1	375488	379	15	262504	79610	343938	2	0	1	50	27	17145068	0.0277009	1
SDS	444479	276	36	88502	27208	116850	1	0	0	50	20	12988970	0.0278012	1
DSCC1	294228	677	12	110884	27512	178524	2	0	0	50	14	12473652	0.0278014	1
CITED2	187396	504	14	73416	19722	16644	1	0	0	50	22	12446634	0.0279554	1
MTMR4	855696	384	23	326648	90592	453036	2	1	0	50	27	16845058	0.0279643	1
MSRA	114315	831	6	67222	17480	93936	1	0	1	50	21	10912384	0.0280323	1
POP4	223167	612	-63	62472	16074	128592	1	0	0	50	25	11572596	0.0280883	1
ASB9	204248	NaN	17	84284	22876	152418	2	0	0	48	28	14734158	0.0281004	1
PXN	1615004	187	57	161918	45562	259464	4	1	2	48	29	11143120	0.0281294	1
LAYN	418517	326	21	103398	27588	163362	1	0	0	50	19	13833064	0.0281622	1
PTPRCAP	1392213	215	53	52364	19114	99864	2	0	0	50	19	9922484	0.0282313	1
GLT8D1	1217701	272	47	103930	27398	242706	2	0	0	41	18	13125390	0.0282542	1
CEP55	458453	249	17	130074	32604	192318	2	0	1	50	15	14366774	0.0282725	1
KCTD3	82180	597	-30	224466	62358	348156	2	0	0	10	7	2864554	0.0283163	1
OR7E24	398878	582	-50	89832	26448	0	1	0	0	50	23	13334124	0.0284213	1
LZTFL1	252915	426	42	85804	20900	191292	1	0	1	50	26	13423044	0.0284295	1
SDR16C5	435368	613	-7	85652	23104	146376	1	0	0	50	12	8525908	0.0284505	1
EML3	2695768	217	42	240654	75696	399912	3	1	2	50	28	12878656	0.0284826	1
PKHD1	237026	946	0	1109144	318820	1675344	7	1	2	17	12	6363252	0.028487	1
ESD	272205	820	63	80674	19760	158802	1	0	0	50	27	12790610	0.0284953	1
TPBG	131014	486	-3	107350	36632	10716	2	0	0	50	15	13623988	0.0285472	1
RIN2	213905	508	0	242060	69160	101916	2	0	0	50	15	10126848	0.0285501	1
BTLA	304354	636	35	79800	21204	123120	1	0	0	42	10	6842394	0.0286019	1
PRDM1	162338	278	44	223516	62966	155268	3	0	0	50	23	12059148	0.0286447	1
NUP88	1179795	474	24	205808	55480	371868	2	0	0	8	2	1742148	0.0286728	1
C22orf36	NaN	NaN	NaN	80712	28956	32376	1	0	0	50	44	26119946	0.028985	1
OR4L1	383274	768	-37	82878	24168	13680	1	0	0	50	17	9962688	0.029069	1
HTR1E	169399	752	-17	96330	28842	31236	2	0	0	50	19	13017090	0.0290905	1
KIAA1755	499325	245	60	316426	100244	254904	3	1	1	50	20	10430240	0.0293299	1
FOSL2	465927	197	30	85538	27664	58938	2	0	0	50	22	14189124	0.0293548	1
CD200	260383	621	20	80408	23218	146832	1	0	0	50	23	12238698	0.029447	1
ACTA1	243405	361	29	103246	28766	74784	1	0	0	50	15	12682614	0.0294997	1
PHC3	396500	426	32	267748	79496	276222	3	0	2	50	27	11563172	0.0295815	1
SRR	780080	271	29	92454	27360	343710	1	0	0	50	23	12908600	0.0295844	1
LASS3	239951	474	-31	109706	26068	199728	2	0	1	50	22	12601674	0.0296448	1
HNRNPAB	672705	448	46	93708	23826	157890	1	0	0	50	25	15410710	0.0297172	1
GTF2A1	206731	456	-16	105564	27018	190152	1	0	0	50	13	9873958	0.0297295	1
CD200R1	245141	639	11	101650	26030	126768	1	0	0	50	23	14152682	0.0297303	1
FBXL14	333350	216	28	108376	35606	32718	2	0	0	50	15	15168764	0.0297495	1
SIGLEC12	360870	583	-4	165034	50540	161424	3	1	0	50	22	8522982	0.029764	1
NRL	992350	355	19	60572	21736	30552	1	0	0	50	25	12467382	0.0298101	1
C11orf95	NaN	NaN	NaN	175446	58824	0	2	0	0	50	44	26117438	0.0307756	1
GPR45	184828	497	0	95988	31578	26904	2	0	0	50	14	11398480	0.0312143	1
CCDC160	217139	NaN	19	90402	21318	798	1	0	0	50	28	13467162	0.0312392	1
MAPRE2	261776	582	11	100510	24890	143298	1	0	0	50	20	12885420	0.0313415	1
AGMAT	656850	162	31	92948	30514	108528	1	0	0	50	19	12764124	0.0314279	1
NHLRC3	150239	998	11	94962	26790	187986	1	0	1	50	20	11519624	0.0315433	1
BRMS1L	188271	400	10	93936	20976	215232	1	0	0	34	15	9518468	0.0316504	1
TOMM6	NaN	NaN	NaN	20482	6080	82992	1	0	0	50	44	26147686	0.0319196	1
FGF14	82526	937	-2	87856	22952	252852	2	0	0	50	24	12805050	0.0320159	1
CASP14	990597	524	16	67336	18278	76836	1	0	0	50	21	9374942	0.0320289	1
OR51E2	207755	972	-1	83410	26828	24168	2	0	0	50	24	12882912	0.0321238	1
DNAH8	229301	845	25	1255824	320682	2036724	7	1	1	11	3	5746170	0.03226	1
TTC9B	1005838	400	30	62282	21052	27588	1	0	0	50	28	11339998	0.0322612	1
ANKRD34C	NaN	NaN	NaN	140372	43396	0	1	0	0	50	44	26102010	0.0323353	1
C18orf10	174235	834	53	83220	22458	196764	2	0	0	50	21	10954222	0.0324511	1
TRIM67	381758	603	8	208202	64258	174648	2	2	0	11	6	2629676	0.0324991	1
CDH22	553454	583	44	218462	69616	177954	2	1	0	50	23	13669968	0.0326632	1
CCDC107	1202125	248	37	75354	23712	44004	1	0	0	50	22	11730752	0.0327514	1
EXOC8	377235	569	2	191824	56696	72276	2	0	0	50	24	14268202	0.032754	1
TIAL1	823029	217	22	111910	27512	237234	1	0	0	50	13	10560770	0.0330498	1
PPM1F	471638	379	52	121676	37126	91314	3	0	0	50	16	11246328	0.0330792	1
ZNF524	1077402	254	-10	67640	23446	20292	1	0	0	50	20	9390294	0.0330871	1
NUDT6	126682	414	19	85386	25080	116850	1	0	0	50	18	11105766	0.033188	1
KRTAP10-12	819099	391	35	64524	19836	23028	2	0	0	50	34	13993690	0.0332677	1
FGL1	399891	253	-16	89870	20368	145464	1	0	1	50	23	11917408	0.0332867	1
OR4X1	400891	509	-27	80522	24016	11856	2	0	0	50	25	11027448	0.033293	1
TNNT2	857879	209	26	92758	18848	399342	1	0	0	27	5	5638022	0.0333212	1
RAG1AP1	1801444	194	32	63270	15162	159828	1	0	0	37	26	9484230	0.0334275	1
COG5	492317	753	18	238108	66158	432744	2	0	0	10	1	2895372	0.0335949	1
GPRC5D	710389	169	14	91770	27246	68172	1	0	0	50	25	13764816	0.0336344	1
CTNS	504736	354	20	112670	31426	236094	1	0	1	50	21	15714748	0.0336769	1
POTEH	66885	909	-64	154166	37240	121638	3	0	0	4	0	879168	0.033812	1
CEACAM1	495357	380	5	151354	43586	282606	1	0	0	50	18	16238920	0.033816	1
SNRNP35	1090769	424	50	67602	19266	30438	1	0	0	50	35	13576906	0.0340272	1
UGP2	312741	380	10	139954	38228	279186	1	0	1	50	17	14320946	0.034125	1
INADL	274287	469	-3	497458	137978	972762	2	0	1	47	10	12442074	0.0342438	1
TLX1	469702	221	52	85918	28196	25080	2	0	0	50	21	11888148	0.0342768	1
NDRG2	1005555	429	4	104728	29336	273714	1	0	1	50	18	11326204	0.0343709	1
YARS2	302215	238	-4	126540	38988	139422	1	0	0	50	12	12225512	0.0348116	1
EPB41L5	218487	406	27	225264	57570	558828	2	0	1	8	2	3040532	0.0348204	1
RABGGTB	152545	578	-9	93480	23940	278388	1	0	0	21	9	6454034	0.0348504	1
VAX2	504483	623	25	74176	26486	18582	2	0	0	50	22	12338714	0.0348737	1
CCDC85C	NaN	NaN	NaN	109858	36062	0	1	0	0	50	44	26094676	0.0349462	1
C22orf28	392443	401	-6	140410	37658	309624	2	0	0	50	17	15472688	0.0349927	1
ATP8B1	340613	247	36	349524	90972	547200	4	0	0	6	1	2264344	0.0350305	1
PPAP2C	233160	578	-13	87286	27512	113430	1	0	0	50	22	13318126	0.0350415	1
CEP68	647041	340	38	198170	63802	131442	2	0	0	19	4	3454124	0.0350742	1
NEXN	367341	256	1	192774	43890	199728	2	0	0	50	12	15595200	0.0351144	1
TGFB3	226588	582	34	112822	31160	168834	1	0	0	50	22	13942884	0.0352526	1
CIAPIN1	749108	159	39	86146	24548	200412	1	0	1	50	23	11609494	0.035295	1
SESN3	349302	468	13	136990	35720	195168	1	0	1	50	13	11720036	0.0353003	1
SPARC	725286	496	43	86336	21736	226632	2	0	1	50	27	12316332	0.0353294	1
MRPS26	835590	288	54	54948	17100	85500	1	0	0	50	28	9969794	0.0353812	1
ERRFI1	387339	207	26	123044	36670	62016	1	0	0	50	20	14989556	0.0354976	1
NCK1	181954	195	20	104044	26600	129162	1	0	0	50	22	12251542	0.0356032	1
FTSJ3	1353057	346	20	235600	63536	404700	3	1	1	24	14	8048324	0.035632	1
FER	140251	741	20	234384	55518	616968	3	0	0	8	7	3790842	0.0357046	1
KIN	199265	447	4	113202	27246	313500	1	0	1	50	25	14752626	0.0357826	1
KDSR	201946	278	77	91770	26220	203946	1	0	0	17	5	5037660	0.0358552	1
TMEM145	792230	218	42	135242	40318	227202	2	0	0	50	31	12712596	0.0359247	1
ATXN7L3	930750	175	41	101992	24662	292068	1	0	1	50	24	13531192	0.0359671	1
PRKCI	361822	270	18	170772	41154	370956	1	0	1	50	14	14925108	0.0361109	1
SERPINB8	114875	671	26	105944	26296	212610	1	0	0	50	25	14353056	0.0361175	1
DAZAP2	494861	194	40	84588	17898	136344	1	0	1	50	28	12037298	0.0362523	1
CXCR2	694517	301	27	93708	30210	32604	2	0	0	50	28	14868906	0.0363446	1
TMEM38A	980514	362	41	81624	23484	136686	2	0	0	50	33	15221432	0.0363523	1
RNF114	589377	181	48	64030	16796	116622	1	0	0	50	30	10823958	0.0364209	1
PNPO	1183803	203	21	72276	20064	162792	1	0	0	38	23	9410700	0.0364551	1
SRCRB4D	870785	220	59	152798	48754	119244	2	0	0	50	33	11233522	0.0364948	1
TAT	446645	530	10	126084	34542	190038	1	0	0	50	14	10976262	0.0365179	1
HECTD1	431156	164	26	714400	197714	800280	3	0	0	5	0	2903314	0.0365206	1
LIPF	145689	327	40	112518	28044	218310	1	0	1	50	24	13253678	0.0365648	1
TRAF3	719158	178	49	159068	40090	201096	2	0	0	21	8	3771690	0.0367117	1
OR51G1	65798	1006	-15	83524	26372	14250	1	0	0	50	28	11561082	0.0367603	1
CSRNP3	104412	947	2	159182	43054	117762	2	0	0	50	30	11851744	0.0368231	1
TNIP2	628294	228	46	115748	34276	99864	2	0	0	50	23	13333592	0.0368339	1
DOCK5	178665	512	14	528656	134482	629280	2	0	1	41	15	10490660	0.0369815	1
TSPYL5	387608	610	-13	108794	34162	23712	3	0	0	50	18	10144632	0.0370831	1
MTERFD3	156112	473	21	104500	27968	19038	1	0	0	50	19	10211702	0.0371039	1
PLSCR3	1911735	206	36	78394	25574	117420	1	0	0	50	20	10722802	0.0371277	1
FAHD2B	515149	535	38	85918	25004	109782	1	0	0	50	33	13168140	0.037325	1
SGCD	48800	1181	3	86678	24472	122550	2	0	0	50	18	9243576	0.037336	1
ADAMTSL3	112410	888	-7	466412	125476	632016	4	0	1	27	18	9104800	0.0374014	1
LY96	250079	468	26	46436	10906	100662	1	0	0	50	10	12487408	0.0374702	1
LMTK2	457962	375	19	404434	115862	332994	4	0	0	50	16	14064256	0.0374806	1
ALG5	176745	650	16	90858	24624	215574	1	0	1	50	16	9476896	0.0375154	1
PINX1	116190	574	16	92530	23180	90174	2	0	1	49	20	11153836	0.0376062	1
LBP	563754	350	47	133266	38190	383382	2	0	1	46	13	12426304	0.0376899	1
YKT6	1492561	412	68	55708	15086	131556	1	0	0	50	30	9031194	0.0378245	1
SALL4	166846	214	-9	277552	84512	93366	4	1	0	47	20	10672110	0.0378571	1
LHX5	444269	468	25	108148	31502	25992	1	0	0	50	17	13826946	0.037867	1
LRRC52	262572	574	-22	83030	25042	51870	1	0	0	50	36	14187984	0.0379868	1
PCK1	181790	562	-4	171152	46018	182970	3	1	1	28	11	4952008	0.0380723	1
COL16A1	1126016	197	37	442206	138624	1277256	3	0	5	18	8	4841542	0.0381688	1
GORASP2	414976	406	36	120574	38456	194712	1	0	1	50	23	14172024	0.0382236	1
HOXD10	242935	874	15	92530	24776	44004	2	0	1	15	6	1920292	0.0383219	1
RALY	873171	398	61	83296	25346	132582	1	0	0	50	23	11975700	0.0383439	1
GNRH1	178665	515	21	25840	7220	65322	1	0	0	50	19	12385036	0.0383873	1
TOR1A	600401	187	44	91542	24396	86754	3	1	0	17	7	4420084	0.0383981	1
NDST3	150671	985	-20	241528	62852	406068	2	0	0	24	16	7793572	0.0384043	1
PTPRJ	601164	223	-10	365636	103702	589494	3	0	0	15	2	4662410	0.0384083	1
EFNB1	141847	NaN	19	92910	27588	38532	1	0	0	50	19	10115676	0.0384673	1
MAP1S	1181745	246	21	268622	97090	95988	3	0	0	50	24	11646506	0.0384852	1
OR11H6	371813	563	-29	86146	26942	10146	2	0	0	50	21	9773638	0.0385053	1
ARF5	411207	619	-7	50426	13984	111834	2	0	0	50	15	8746460	0.038509	1
SYPL2	1056159	272	37	74746	20900	88920	2	0	0	50	24	9575582	0.0385592	1
HOXA13	473864	394	13	100700	33022	45144	1	0	0	50	29	17167906	0.0385643	1
PFKFB1	244981	NaN	0	132848	34732	202692	1	0	0	50	25	17358818	0.0386198	1
C8orf76	545561	171	22	105640	27170	143982	1	0	0	33	14	8654348	0.0386279	1
SERPINA7	23303	NaN	21	113012	31084	117534	1	0	0	50	16	9817148	0.0386491	1
TXNIP	739922	172	39	107654	29602	135888	1	0	0	50	24	12740678	0.0387391	1
NPY2R	49938	944	-5	100928	30172	20178	1	0	0	50	24	12179760	0.0387773	1
GALR1	90366	614	-14	91808	28804	58368	1	0	0	50	29	13335910	0.0388983	1
MAGEB2	74310	NaN	16	84892	25004	15162	2	0	0	50	28	12202978	0.0390241	1
RCC2	399978	210	28	143260	41306	239400	1	1	0	50	18	15468698	0.0391331	1
GSG1	692979	203	5	119586	22686	152988	1	0	0	50	20	13897892	0.0391352	1
SLC17A3	313920	673	30	136952	39634	190038	1	0	0	50	18	12919924	0.0391544	1
C10orf137	216532	351	-6	336376	86222	529188	2	0	3	50	18	11564350	0.0392589	1
C3orf1	290702	599	38	78318	22230	155724	1	0	0	12	2	3107602	0.0394401	1
CTSZ	1009250	152	30	82878	23370	102942	1	0	1	50	26	12775562	0.0395145	1
DDX60	83741	350	-10	481650	120612	649572	4	0	0	3	0	1426254	0.0395243	1
C3orf21	431673	536	46	104082	32034	79002	1	0	0	50	23	13147468	0.0395296	1
HHLA2	281982	859	7	116204	29374	132468	1	0	0	50	20	12399210	0.0396991	1
RAB32	56448	901	-33	61484	16720	45030	1	0	0	50	21	7547826	0.039777	1
GPR119	301748	NaN	37	87058	28310	25422	1	0	0	50	27	12304894	0.0399364	1
ABCA13	93300	878	-11	1374650	364078	916332	8	3	1	50	39	16873748	0.0399557	1
ZNF558	560313	537	-60	112138	27968	109782	1	0	1	50	18	10245028	0.0399732	1
KIF15	434707	426	26	394250	96292	751716	4	0	3	34	14	9288720	0.0400224	1
FCN3	866116	188	28	82764	23256	163590	1	0	0	50	34	12824468	0.0401378	1
OR52N5	139577	922	2	85614	25992	11742	1	0	0	50	24	9571668	0.0401878	1
F13A1	44522	696	22	202616	54454	352830	2	0	0	23	10	4962648	0.0402662	1
DENND5B	300830	361	17	351234	93936	333222	3	0	0	12	5	3373260	0.040345	1
NSUN5	902769	422	52	128592	37620	149454	3	1	0	50	23	15447000	0.0403557	1
PRPS2	208595	NaN	46	87932	24928	136572	1	0	0	50	28	13279024	0.0404838	1
SCTR	211577	497	30	122246	34048	222414	1	0	1	50	23	13739394	0.040643	1
TXLNG	289514	NaN	39	148010	37240	183882	1	0	0	44	15	12264728	0.0408211	1
PRAMEF11	NaN	NaN	NaN	117534	32832	96900	2	1	0	5	4	1751040	0.0408501	1
ASAP3	1050777	159	29	251978	70756	414846	3	0	1	13	5	4092638	0.0409675	1
PDGFC	39685	595	-24	94924	25688	126654	1	0	0	45	21	9488790	0.0411279	1
FAM70B	782003	465	45	87362	28576	98154	1	0	0	50	24	12068952	0.0411858	1
CECR2	424899	390	-46	389272	112214	275196	3	0	1	50	13	12458034	0.041352	1
ATCAY	2187414	201	34	105032	27664	127680	1	0	0	50	19	10967750	0.041461	1
GDI2	656468	303	43	125324	31768	314640	1	0	0	46	16	10397560	0.0415054	1
KLF14	241201	399	35	81738	29298	9348	1	0	0	50	23	12994290	0.0418791	1
OR4C16	1141	1100	-37	82802	23332	12084	2	0	0	50	20	7933488	0.0419195	1
PPIAL4B	NaN	NaN	NaN	134520	36138	14817834	1	0	0	0	0	14853972	0.0420978	1
NR2F1	263987	505	-1	112062	33858	48792	2	0	0	50	13	11142436	0.0421997	1
C6orf168	259352	595	-11	113734	28766	141930	1	0	0	50	24	12378994	0.0422017	1
FAM184B	NaN	NaN	NaN	292562	78052	0	2	0	0	50	44	26136666	0.042257	1
C1orf43	2028928	185	35	70376	19684	192546	2	0	0	23	11	5071860	0.0423714	1
LCA5	300263	564	0	192204	49248	140448	1	0	0	50	8	10689058	0.0424491	1
TLCD1	1695792	208	40	70642	21812	62814	1	0	1	32	17	7025858	0.0427301	1
NECAB1	108662	842	-13	102106	23750	84930	1	0	0	50	37	16998996	0.0428122	1
NADK	1511678	243	30	123386	34504	262656	1	0	0	46	14	11092808	0.042964	1
MAGEA4	125659	NaN	-21	83486	25726	46854	1	0	0	50	29	11761456	0.0429843	1
HAVCR2	166999	1198	18	82498	23522	142500	2	0	0	50	17	10938908	0.0430266	1
CTSE	468286	400	32	118902	25422	232674	2	0	0	23	8	6907792	0.0430403	1
FBN1	399245	304	-1	813846	197562	1494426	3	2	0	23	8	6455440	0.0431289	1
GPR128	342000	509	12	219488	60268	360240	2	0	0	6	1	2250892	0.0434406	1
ITGAD	839076	558	11	319010	91846	560424	4	0	1	29	11	8111138	0.0435114	1
MCM2	679358	336	45	247342	69236	322392	3	0	1	50	27	13180566	0.0435568	1
H6PD	954202	297	33	208962	63726	82992	2	0	0	50	29	11408550	0.0435748	1
C12orf66	472096	296	-17	120308	33364	38076	1	0	0	50	28	15969766	0.0438518	1
OLFM4	207557	842	2	137674	38912	111378	1	1	0	50	19	13257706	0.0440055	1
ING3	105792	514	7	119662	30248	291954	1	0	1	50	20	11986796	0.0440089	1
ZNF286A	730837	431	-16	145616	34732	157662	3	0	0	11	4	1988464	0.0441542	1
PCDHGB5	662513	568	2	246696	77178	229596	2	1	0	50	22	14109932	0.0441681	1
TM7SF3	408250	320	26	156104	44194	221730	1	0	0	50	15	12314204	0.0442461	1
DOK5	139298	847	-37	85994	22192	152076	1	1	0	50	27	10744348	0.0443235	1
FER1L6	453048	561	15	518054	135622	1069206	3	0	1	15	2	5496130	0.0443494	1
LASS6	192358	937	21	107502	28272	282948	2	0	1	26	9	5997616	0.0445979	1
CPOX	364371	640	6	122360	35986	135546	1	0	0	23	4	5634108	0.0446944	1
HABP2	189589	596	2	158764	38684	377568	2	0	0	34	11	8589064	0.0447937	1
STAR	705837	277	46	78736	21812	123462	1	0	0	50	36	13656934	0.0449557	1
LPXN	237619	644	-4	111150	28272	202350	1	0	1	50	25	12095362	0.0449755	1
CDK18	679311	268	34	140106	39444	287736	2	0	1	50	37	13082982	0.0451241	1
GDF15	1294357	210	39	78394	27968	37164	1	0	0	50	31	12544864	0.0452215	1
ARMC5	839076	558	11	258362	99598	74556	2	0	0	29	11	8111138	0.0452273	1
PPP1R16B	264783	548	32	155116	43586	230394	2	0	0	49	15	13439194	0.0452275	1
SLC6A6	484954	242	47	171342	47652	294690	1	0	0	50	14	12474298	0.0452686	1
LMLN	607598	410	30	193040	51490	372894	2	1	0	10	1	2091368	0.0453065	1
ZBTB11	548328	445	16	287698	77330	230280	3	0	0	50	15	11730600	0.0453974	1
FBL	1289328	526	23	87324	26676	144096	2	0	0	50	20	11467336	0.0454204	1
SOX1	67826	793	-33	99788	34504	2052	1	0	0	50	23	11873594	0.045441	1
ERGIC2	100875	599	-3	108490	26714	241908	1	0	0	50	33	13827934	0.0454627	1
ILF2	1656449	183	40	109288	30590	374034	1	0	1	43	21	10508596	0.0454668	1
KTELC1	280646	599	33	111530	27664	268926	1	0	0	34	12	7253440	0.0455098	1
OR5L2	4183	1091	-36	81244	25460	14478	2	0	0	50	21	7816220	0.0455498	1
TNFRSF25	644634	203	44	118104	32490	173622	1	0	0	50	23	13289322	0.0455858	1
ARSK	310860	359	29	147934	38912	147744	2	0	0	50	13	10481578	0.0456003	1
CARD18	46073	568	-18	25916	6232	63042	1	0	0	50	25	9528728	0.0456241	1
ZNF704	143727	501	1	113316	31578	209304	2	0	0	50	15	9685820	0.0456919	1
NPTN	310307	416	20	109554	30552	167010	1	1	0	50	27	14812134	0.0457108	1
CA10	36963	832	-68	92758	23408	281694	2	0	0	15	6	4437906	0.045763	1
DNAJC7	2081077	206	23	141284	33934	271434	1	0	1	50	19	12426266	0.0459432	1
ELK1	772893	NaN	41	110998	38000	65208	1	0	0	50	20	12502152	0.0460416	1
FFAR1	767113	472	9	74518	28880	0	2	0	0	50	26	10630462	0.0462065	1
SYTL2	354036	435	1	482714	127984	518700	2	0	0	49	20	14617156	0.0462215	1
PODXL	236261	220	27	147782	47044	171912	1	0	0	50	15	12692646	0.0463804	1
ODF2	1916608	160	35	242402	63802	409032	2	1	0	50	20	12725174	0.0463845	1
IL15	74660	679	5	47614	10868	147060	1	0	0	50	9	9657510	0.0463922	1
ELOVL1	1088321	252	27	78394	20558	108984	1	0	0	17	8	4231794	0.0465458	1
SEC16B	103475	499	-10	292106	82156	251028	3	1	1	29	17	7363754	0.0466225	1
AP1M1	814131	255	26	122132	32452	215574	2	0	0	50	21	14090932	0.0466884	1
ARRDC3	51436	334	5	114304	30818	156864	2	0	1	50	13	8413656	0.046738	1
FAM43A	406498	421	39	108680	36328	2052	1	0	0	50	27	13762612	0.0467728	1
LYRM2	394472	603	35	25004	6574	78546	1	0	0	29	17	9308784	0.046841	1
GNAI1	94843	475	-34	100016	24586	137484	1	0	0	48	24	9994874	0.0469408	1
DPP10	7721	1178	-22	243276	60192	569886	4	0	4	14	12	2963354	0.0469846	1
DCLK1	82515	1033	-14	200412	57000	406980	2	0	2	23	13	5476446	0.0471414	1
ELF3	751933	168	31	103702	27170	155154	2	0	0	50	25	13097498	0.0472004	1
MTX3	319253	795	31	87058	23864	83448	1	0	0	12	2	2828834	0.0472109	1
DYTN	269047	832	14	159600	43434	195282	1	0	0	49	9	8649712	0.0473199	1
KIF12	244063	558	0	138852	43320	179778	1	0	0	50	16	11232268	0.0475145	1
SLC22A3	545081	363	-12	148846	46436	243846	1	0	0	50	24	15971780	0.0476381	1
CRHR2	484075	433	32	114646	31274	188442	1	0	1	50	26	13165594	0.0476879	1
LUZP2	1913	1282	-32	99066	24624	218538	2	0	1	47	27	11192900	0.0476994	1
ACTC1	521214	306	-1	103018	28994	129162	1	0	0	50	34	16081220	0.0477004	1
OCM	2208864	358	32	31844	7372	95988	1	0	0	50	14	11772552	0.0479896	1
CCDC74B	348702	548	13	102980	30742	138168	2	0	1	50	26	12248654	0.0480974	1
PAH	23724	961	-3	127110	33288	328320	1	0	1	50	23	11981172	0.0481361	1
FAM38B	90278	610	30	766954	197828	384180	6	1	2	50	34	13222024	0.0481674	1
FUT1	1635420	190	44	95076	30552	76380	1	1	0	50	27	11276272	0.048365	1
ZKSCAN3	273677	592	31	147592	39026	135432	2	0	0	50	23	13862742	0.0484195	1
INHBA	42008	671	-27	114684	31806	35682	3	0	0	50	24	8744864	0.0484554	1
TSKU	287129	214	42	88692	32832	12540	1	0	0	50	23	10787174	0.0485331	1
IFNW1	137739	498	1	52174	14858	22458	1	0	0	50	17	9766950	0.0486479	1
ZNF827	110708	1103	30	293018	81814	276906	2	1	1	50	33	15029266	0.0486774	1
WWC2	244213	295	-3	328206	89832	262542	2	0	2	29	12	8298326	0.04871	1
TERF1	155308	637	20	124640	30172	141018	2	0	0	50	24	13448580	0.0487465	1
ARHGEF9	108759	NaN	-13	150062	34960	194028	2	0	0	50	22	14303960	0.048792	1
BEX4	466184	NaN	-5	33478	8360	33516	1	0	0	50	17	11794744	0.048913	1
DOCK11	207684	NaN	38	586834	146414	1051992	3	0	0	7	0	2795432	0.0490993	1
GIMAP8	557261	584	38	180386	49210	83106	2	0	0	50	32	14832730	0.0491236	1
FLI1	187976	647	20	126008	32566	142842	2	0	0	50	20	11894874	0.0492252	1
SPTLC3	64005	571	-59	152836	41306	345192	2	1	1	50	17	10111040	0.0493197	1
TANC1	311739	405	27	503842	144932	771210	4	0	0	7	1	2896208	0.0493991	1
RHO	779764	210	59	94430	26980	112746	2	1	0	50	23	10768782	0.0494425	1
EIF3I	1460758	218	29	93062	23218	268128	1	0	0	23	16	6861584	0.0494764	1
ETV2	1162794	390	27	92302	27968	34428	1	0	0	50	24	12272822	0.0495084	1
CASP9	636573	188	34	113316	33174	154812	1	0	1	50	25	12163876	0.0495184	1
RAB3GAP2	651142	476	4	389842	102410	975726	3	1	0	17	6	5117384	0.0495749	1
RAMP1	571081	382	23	39900	11970	37278	1	0	0	50	14	13529444	0.0496535	1
CREBL2	791567	157	32	34390	8360	76152	1	0	0	50	22	13570636	0.0497256	1
MGAT4A	319617	696	36	161006	39862	301758	1	0	0	50	23	14356210	0.0497727	1
CSTF2T	NaN	NaN	NaN	159790	51452	28728	1	0	0	50	44	26138794	0.0498593	1
SLC6A11	225460	545	30	174724	48146	335958	2	0	0	50	17	15559138	0.0500575	1
LRRC1	256818	437	30	144590	40888	297540	1	0	0	45	25	13954170	0.0501928	1
CCT6A	738325	642	4	147022	40850	354540	1	0	2	24	9	7511270	0.0502112	1
MUC17	1124475	272	43	1140342	402306	299022	8	1	0	35	13	10087100	0.0502324	1
KRT19	1445853	325	-22	106286	33136	114684	1	1	0	50	16	8794948	0.0503701	1
NDUFB1	356163	415	27	29564	8056	66690	1	0	0	50	19	15608310	0.0504275	1
SLC41A1	717622	377	37	136534	43358	201438	1	1	0	50	25	13768730	0.0504754	1
ORC4L	90907	937	4	125476	29906	207822	1	0	1	50	15	8421028	0.0506726	1
AHSP	826452	688	-17	28462	7676	38874	1	0	0	50	20	9557950	0.0506732	1
SMPX	93024	NaN	0	25422	6840	84018	1	0	0	50	28	11103714	0.0507257	1
DCP1B	232517	618	29	166668	48564	218766	1	0	0	50	17	12588564	0.0507605	1
OR4S2	1295	1091	-20	83068	23636	8208	2	0	0	50	30	9504370	0.0507725	1
DPF1	1410213	301	-1	119852	30742	170544	3	0	0	50	16	9883344	0.051011	1
DUOXA2	667418	544	27	104120	30970	138168	1	0	0	50	28	14538192	0.0510945	1
POM121L12	10922	1116	-24	76266	25536	11970	3	0	0	16	15	3653928	0.0511011	1
SLC1A6	961949	546	4	148922	48412	155952	2	1	1	19	10	3570708	0.0511062	1
EDC4	879834	158	50	378328	113924	416898	2	0	0	11	3	2925848	0.0511126	1
PARVB	158082	393	34	121448	34048	398658	1	0	0	41	25	12691544	0.0511898	1
CYP3A7	1430454	438	42	140524	37430	334362	1	0	2	50	26	13284876	0.0513873	1
FAM154A	500270	450	-18	128744	35074	203604	1	0	0	50	24	13590320	0.0514431	1
HECW1	496063	617	13	439888	122474	637260	5	1	1	50	23	13151458	0.0514466	1
EMILIN1	1214097	238	50	260376	90630	132468	2	0	0	50	35	15029418	0.0515007	1
IFIT1	253827	213	17	130758	33516	47310	1	0	0	50	15	8452682	0.0515787	1
GSR	488347	242	40	142956	41610	284658	1	0	0	50	17	11307356	0.0516635	1
LAD1	857879	209	26	138776	42484	215688	1	0	0	27	5	5638022	0.0516787	1
GRID1	89265	965	-18	274474	78014	344736	2	0	1	20	10	6193506	0.0517173	1
ACCSL	389604	680	1	158422	42560	339492	2	0	0	26	0	3735970	0.0517244	1
DHRS7C	77786	204	-62	84740	24472	62472	1	1	0	29	18	7453396	0.0518412	1
CYP3A4	1430454	438	42	141056	36784	319884	1	0	0	38	19	10493282	0.0518481	1
LRRC16B	992350	355	19	375136	112214	611040	2	0	3	43	24	9482976	0.0518842	1
PTK6	1262904	298	54	122702	35302	92454	3	0	0	50	21	11712512	0.0519288	1
FABP2	218603	824	-1	37810	9272	87324	1	0	0	50	20	12002224	0.0520937	1
DDX17	1313632	177	31	198968	56962	247950	2	0	0	50	25	12056526	0.0522218	1
HJURP	301500	439	13	203034	57000	191634	2	0	1	50	12	13495016	0.0522676	1
PPM1H	298536	426	0	138282	41952	241338	2	1	0	50	18	14573152	0.0523022	1
ADORA2A	611616	186	54	107008	34694	27930	2	0	0	50	24	11511568	0.0523118	1
CTSB	470951	301	42	95912	24472	175332	1	0	0	50	35	13898614	0.0526158	1
GSTA2	539666	498	11	63270	15732	241338	1	0	0	47	16	13818624	0.0526422	1
PRF1	549339	573	40	144666	46854	23712	2	0	0	50	29	14518964	0.0526553	1
PATL2	NaN	NaN	NaN	150594	42294	0	2	0	0	50	44	26100908	0.0527095	1
SLC12A6	498240	193	16	326572	91694	568404	3	1	1	50	12	12180102	0.0527284	1
CRYGC	327858	440	13	48450	12768	67830	1	0	0	50	13	14477088	0.0527514	1
MYH10	646488	488	10	552064	142310	938448	5	0	2	42	15	12177480	0.0527526	1
ME1	173617	711	-13	158612	43282	335730	2	0	0	4	0	1285692	0.0527537	1
RTN4RL1	1445978	224	22	114912	36936	3306	2	0	0	50	22	11313550	0.0527659	1
C11orf10	1239228	212	59	22686	6270	54834	1	0	1	3	4	820154	0.0527709	1
YAP1	456821	327	-14	137636	40090	171570	1	0	1	46	23	13039662	0.0527833	1
C2orf77	345692	393	35	158080	34922	161424	1	0	0	50	24	13826224	0.0528218	1
GAL3ST1	653792	330	28	111492	34428	33858	2	0	0	50	21	13027616	0.0528442	1
ZFPM1	626557	184	37	260376	88350	71022	3	1	0	50	28	11834454	0.0529679	1
ZNF157	792781	NaN	29	139460	35530	70224	1	0	0	50	25	12505116	0.0530465	1
TUBG2	1740597	177	36	124450	34694	212610	1	0	0	50	22	12883786	0.053082	1
ZNF785	2214934	142	54	108224	31768	46512	2	0	0	50	23	11210000	0.0531397	1
TMEM212	NaN	NaN	NaN	52630	16112	0	1	0	0	5	3	1637420	0.0532527	1
SLC46A3	167695	629	37	125742	35910	116964	1	0	0	50	22	10501148	0.0533654	1
RABIF	422793	318	28	33478	9614	33858	1	0	0	50	17	13071354	0.0534483	1
RIMBP2	225009	632	-35	283936	83942	322848	4	0	2	50	35	15681688	0.0535123	1
CNDP1	162886	941	13	139232	39520	299820	1	0	0	50	26	14023254	0.0536725	1
BMPR1A	379827	195	26	148238	38608	374490	1	0	0	29	13	9168488	0.0536961	1
RBP5	2422791	224	38	38228	9880	70224	1	0	0	50	10	10407630	0.0538137	1
MAP2K4	45834	583	-52	112594	28994	280554	1	0	1	50	24	11495152	0.0539479	1
RFX4	247645	482	-1	222642	59736	496926	1	0	0	32	5	8723280	0.0540353	1
MAGEB18	33808	NaN	-25	92910	25650	5244	2	0	0	46	50	14923170	0.0541398	1
LCE1C	64902	818	18	32110	9044	32148	1	0	0	50	20	10546482	0.0543307	1
SOAT1	437024	336	3	155572	39710	389082	1	0	0	50	25	14642882	0.0544007	1
NOD2	294632	792	1	276298	84740	278730	2	0	0	16	6	4663398	0.0544982	1
SPDYE5	785864	337	70	94430	24358	89376	1	0	0	50	31	11497812	0.0545251	1
CYP11A1	641004	222	46	142234	39938	261174	1	2	0	50	24	13194816	0.0545511	1
TRMT2A	545126	218	57	167770	51794	165870	2	1	0	38	23	8501588	0.0547241	1
PARP1	805195	409	9	283366	73796	618906	2	0	1	22	5	4178898	0.054925	1
RPL32	508965	269	39	37734	10146	122208	1	0	0	50	19	12847078	0.0551815	1
BMI1	195915	462	23	92720	23218	270864	1	0	0	12	4	3032362	0.0553004	1
ZNF521	24828	599	-1	360658	91124	182172	4	0	0	50	27	14892086	0.0553315	1
RBM42	1162794	390	27	125932	42902	138168	1	0	0	50	24	12272822	0.0554716	1
EIF5AL1	342919	284	39	41572	11666	26676	1	0	0	50	16	11063928	0.0555191	1
PRND	477570	485	26	47880	13110	19380	1	0	0	50	17	14842078	0.0556084	1
SLC10A3	2163759	NaN	42	120764	42712	7410	1	0	0	50	17	9662146	0.0556462	1
IFNA5	232155	466	-14	51870	13566	15504	1	0	0	50	16	11290370	0.055662	1
SLC22A13	301168	437	22	147212	45904	215916	1	0	0	44	21	13713782	0.0556944	1
PDK2	1197823	210	20	113392	30704	115710	3	1	0	50	32	13005120	0.0557187	1
SNTB1	154339	819	2	142956	44118	239172	1	0	1	50	19	11481814	0.0558138	1
WIPI1	699214	233	-15	124146	34428	316806	1	0	0	13	5	4667996	0.0558153	1
CD248	2133752	236	53	193914	65550	0	2	0	0	44	25	12497098	0.0559512	1
PLAC9	399614	626	2	26448	8436	30096	1	0	0	50	28	14623730	0.0560207	1
CCDC62	1009828	184	40	196916	48526	298908	1	0	0	50	19	14367496	0.0560508	1
HIRIP3	NaN	NaN	NaN	151886	41344	110466	1	0	0	50	44	26210424	0.056284	1
ZNF667	135115	713	-50	169290	41496	108072	2	0	1	3	4	1198976	0.0563024	1
LRRK1	402246	363	12	546022	158042	685824	4	0	1	30	10	9463482	0.0564052	1
RND2	1507064	201	26	61370	18430	83904	2	0	0	50	21	11639552	0.0565139	1
TLR5	361954	297	-8	229900	64334	24168	1	0	0	50	21	16668890	0.0569549	1
KLHL2	171218	540	5	170544	43548	568746	1	0	1	50	18	13135878	0.0569616	1
LCE1F	64902	818	18	31540	9044	16644	1	0	0	50	20	10546482	0.0572932	1
NFATC2	363545	482	28	256234	78470	252510	3	1	0	50	26	14631520	0.0573729	1
BIRC2	463959	312	15	171228	43662	152874	1	0	1	50	24	13836256	0.0573906	1
TBC1D13	1768145	201	34	113088	29070	233700	1	0	1	50	25	11290180	0.0577453	1
IL17F	313097	427	23	44308	12920	132240	1	0	0	50	23	16079320	0.0577519	1
TXK	219787	358	39	150708	36480	368676	1	0	0	50	22	13105326	0.0579098	1
IGSF22	616892	562	25	362862	101004	392046	4	0	0	26	9	6520914	0.0579179	1
ITCH	996942	155	37	244340	61294	685710	1	1	0	50	16	15453992	0.0579797	1
ZCCHC7	517331	433	32	153178	36518	195282	1	0	1	50	29	14198206	0.0581021	1
FAM187B	767246	472	7	98800	28652	25080	1	0	0	50	26	10484276	0.0582057	1
C20orf12	414892	436	2	209418	57228	422712	1	1	1	50	20	15220672	0.0583237	1
ITGB8	207764	550	30	214700	54568	265050	2	0	0	50	20	15637418	0.058459	1
KIF17	632832	208	35	276906	81738	250458	4	0	1	50	28	11438228	0.0585287	1
RPL3L	1756887	183	42	111872	31996	171570	1	0	1	50	24	10320040	0.0585319	1
C19orf28	2160126	269	39	145008	47196	91086	1	0	1	50	12	8804904	0.0587335	1
ADAM20	333836	706	26	210140	56050	13794	2	0	0	50	22	15736636	0.058807	1
SH2D1B	363646	391	1	37430	9424	127680	1	0	1	48	17	11757732	0.0589061	1
C16orf46	259514	284	8	108224	31084	76152	2	0	0	50	16	10294428	0.0589146	1
ZNF680	199707	1110	-18	159676	37088	107844	1	0	0	50	28	13337392	0.0589326	1
NNAT	790368	549	52	22800	7068	69312	1	0	0	50	28	11880472	0.0590229	1
UBAC1	753354	352	37	112252	30704	190608	2	0	1	50	26	12489840	0.0590734	1
MTFMT	697075	170	51	106742	30514	142044	2	0	0	50	22	9062544	0.0590757	1
ANKRD55	248990	402	45	168758	46588	487236	3	0	2	50	24	12368886	0.0591502	1
FBXO4	113456	795	23	109516	28880	120612	1	0	0	50	28	11545388	0.0591521	1
SMOX	784685	231	26	158384	45220	126198	1	0	0	50	18	12130892	0.0592819	1
ECHS1	386585	472	13	81586	21356	132582	2	0	1	41	14	9905878	0.0593903	1
SND1	566402	650	22	250572	71478	661428	4	0	1	3	1	1437768	0.0594323	1
STXBP5L	319082	785	-8	330410	87856	501828	2	0	1	20	13	7210462	0.0595934	1
ZNF630	582390	NaN	18	181830	44574	70452	2	0	1	37	15	9990504	0.0597692	1
AGPAT9	186399	436	21	120612	33174	289674	1	0	0	14	5	4103696	0.0598762	1
ARHGAP12	359237	346	25	238450	59432	386004	1	0	0	50	14	13472026	0.0600201	1
UTP6	705344	300	21	172368	40584	407892	2	0	1	9	3	4989172	0.0600661	1
CRAMP1L	1534704	320	36	336528	106476	212838	2	0	1	19	8	3733842	0.0601	1
ASL	477708	345	38	129998	36328	212610	2	0	1	50	31	14691826	0.0601406	1
CPA6	232126	890	15	122816	31540	261744	1	0	1	50	26	10829392	0.0601546	1
TRIB2	49360	996	-2	91998	26562	117078	2	0	0	50	32	11599576	0.0601762	1
RIOK3	311512	215	57	147782	35530	240768	1	0	1	44	19	11215472	0.0602289	1
CPA3	306125	544	-14	118294	29450	208620	1	0	0	29	15	6857974	0.0602824	1
TOLLIP	1373249	311	46	74860	21470	66690	1	0	1	22	21	6310166	0.060307	1
IFFO2	NaN	NaN	NaN	140752	40052	3990	1	0	0	50	44	26102656	0.0604259	1
HTRA4	421614	428	42	126806	39976	193914	1	0	1	50	23	12699600	0.0604637	1
UBE4B	749198	240	25	358530	99408	679782	2	1	0	36	15	9405950	0.0605443	1
CDC27	955548	395	18	231648	60762	342342	7	1	2	2	3	817912	0.0606662	1
CTAGE9	NaN	NaN	NaN	208544	57532	24624	2	0	0	50	44	26140770	0.0608892	1
BBS4	1110048	380	40	147478	37430	307800	1	0	0	41	17	9165714	0.0609692	1
PCDH11X	123263	NaN	-21	369512	108148	494418	4	1	0	13	11	3782216	0.0610055	1
ZBP1	181790	562	-4	123652	35150	148314	1	0	0	50	28	11897876	0.0610233	1
SNRPD2	950605	194	45	33136	8702	152304	1	0	0	50	23	11639324	0.0610433	1
AFM	331900	594	3	171342	40470	295260	2	0	1	43	20	11969658	0.0612143	1
KRTAP4-2	996799	468	-7	37430	9652	31350	1	0	0	50	13	8632194	0.0613743	1
CLEC5A	198115	856	-6	54834	12540	139080	1	0	0	50	26	14276410	0.0614704	1
AFAP1L1	386336	380	25	212572	58634	269838	1	0	0	46	15	13011010	0.0615361	1
MAN1C1	693953	443	29	171836	48982	229026	1	0	0	50	16	13050872	0.0616403	1
GYPE	166879	959	-9	22572	6042	79800	1	0	0	50	36	12600382	0.0616582	1
KCND1	834590	NaN	41	169822	54074	57228	2	1	0	50	33	12190210	0.0617022	1
DIXDC1	416878	221	22	195358	49970	217056	1	0	0	50	15	11496254	0.061728	1
FZR1	2160126	269	39	135508	40394	135888	2	0	0	50	12	8804904	0.0617325	1
LASS5	1040456	192	58	109896	28842	255702	1	0	1	50	31	12577848	0.061758	1
APOBEC3G	1386387	372	71	108680	26182	166440	1	0	1	50	27	9572960	0.0617589	1
EPN1	1050871	254	-11	181298	59014	88122	2	0	0	22	7	3412286	0.0620713	1
BAALC	461588	584	15	39634	11210	37164	1	0	0	50	17	13381966	0.0620881	1
CNKSR2	90158	NaN	-2	289522	74822	385434	2	0	1	42	20	12974720	0.0621188	1
BOD1	255069	371	31	52060	16226	90402	1	0	0	50	14	14216294	0.062129	1
NDUFA2	774470	356	31	29526	8436	104880	1	0	1	50	24	12736954	0.0622986	1
TCF12	203021	599	27	204250	55442	560310	1	0	0	50	18	13054406	0.0624426	1
NAGA	1321127	363	65	113886	30666	217398	1	0	1	50	20	9319842	0.062563	1
SLC29A1	1107034	216	51	124906	37202	226404	2	0	0	50	26	12083354	0.0626662	1
FUZ	1673246	205	37	110390	37696	97812	1	1	0	50	24	11213876	0.06276	1
CC2D1B	815523	448	26	234840	69426	479370	1	0	1	50	12	13733352	0.0627915	1
MYH6	1220624	456	31	538916	141664	852720	2	0	1	28	14	7350910	0.0630145	1
FCGR2B	598281	504	20	86526	23256	111948	1	0	1	14	7	3259830	0.063059	1
CYB5A	152675	989	26	40166	9538	155952	1	0	0	35	16	8412934	0.0630639	1
SSBP2	159943	864	23	103968	27132	258780	1	0	2	24	18	6582588	0.0632461	1
GPR123	296872	499	-10	146452	47690	128592	1	0	1	50	22	12998698	0.063312	1
LAG3	2816186	232	48	137674	45638	234954	1	0	0	50	32	14660020	0.0633581	1
C19orf26	2214581	234	29	117344	39520	47766	1	0	0	50	15	8811782	0.0633811	1
DUSP28	645026	485	28	45448	15998	52782	1	0	0	50	31	13139450	0.063387	1
SLCO2B1	752269	449	48	190380	58368	316008	1	0	0	50	21	13996160	0.0634756	1
EDNRB	63780	954	31	131404	36860	167808	2	1	0	50	28	13009490	0.0635961	1
AUTS2	52369	997	12	349752	105678	421344	3	0	1	13	7	4134514	0.0637079	1
LRRC42	430138	201	31	117496	32414	150366	1	0	0	17	3	3252230	0.0638677	1
FOXD2	190214	478	16	123158	46474	0	1	0	0	50	19	10514562	0.0640467	1
MICAL2	319572	254	10	310612	85994	586530	2	1	1	37	13	9306960	0.0640655	1
GPR101	252008	NaN	13	135470	38494	7068	2	0	0	50	23	15400754	0.0640938	1
SPRR3	426723	748	28	44992	13604	22686	1	0	0	23	10	6926754	0.0641072	1
CCPG1	267069	396	11	212116	50312	170088	1	0	0	50	21	13858144	0.0641854	1
NUP210	359039	285	48	507718	155990	717744	3	2	0	9	3	2854522	0.0642646	1
BET3L	NaN	NaN	NaN	50692	13604	58938	1	0	0	50	44	26131156	0.0642844	1
FZD5	335586	341	26	150708	49704	20064	1	0	0	50	20	11895558	0.0642975	1
TIAM1	210411	924	-24	435214	120650	606480	3	1	2	34	18	7463390	0.0644125	1
TIMM10	923775	197	9	25688	6346	39672	1	0	0	50	23	10082920	0.0644806	1
KIAA0195	1928925	195	19	369018	108756	614232	3	0	2	16	5	3919928	0.0645518	1
IDS	179393	NaN	3	152722	42788	168378	1	0	0	8	2	4002730	0.0645549	1
FMO1	427825	968	-4	146224	39710	280098	1	0	1	21	12	7025288	0.0646013	1
ACSL6	331471	484	25	208658	57190	454860	2	0	1	33	9	9966450	0.0646061	1
RNF128	149556	NaN	17	151924	44042	170202	1	1	0	50	26	12710050	0.0646277	1
NHSL1	NaN	NaN	NaN	439242	136800	37278	4	0	0	50	44	26232692	0.0646689	1
USP42	1663156	229	43	230888	62662	288192	2	0	1	50	32	10351808	0.0647658	1
DPEP3	863919	158	54	136078	44270	134520	1	0	0	50	24	13268612	0.0648665	1
C22orf40	519654	205	31	34390	9158	37164	1	0	0	50	19	12421972	0.0648938	1
GLRA3	62161	797	-15	129694	33440	201210	2	0	0	50	31	13678556	0.0648981	1
TMIE	298503	495	41	42750	12312	79344	1	0	0	50	17	12445456	0.0649308	1
TP53AIP1	195815	580	-2	28766	8968	25764	1	0	0	50	22	11612952	0.0650916	1
ZNF642	701723	457	31	147060	35454	117192	1	0	0	50	31	14496164	0.0651529	1
PCDHB2	987049	724	-11	206302	66956	30096	3	0	0	50	18	8248546	0.0651714	1
IL17RC	950574	170	54	212648	66652	356022	2	0	1	50	21	10443008	0.0651893	1
MFSD2A	974339	387	27	148124	43852	302100	1	1	0	21	12	7274872	0.0652243	1
ZZZ3	491029	297	0	249394	64790	202464	2	0	1	50	32	15754952	0.0652936	1
TPTE	30271	1268	-81	158270	40090	588468	2	1	2	6	3	1732610	0.0653039	1
C2orf16	1192670	306	41	526072	153026	20292	2	0	0	50	17	13493154	0.0654279	1
HSPA5	953574	153	47	176282	50920	142500	3	0	0	45	28	12588108	0.0654989	1
CDKL5	66108	NaN	25	284772	76722	512202	2	0	0	17	7	4525762	0.0655799	1
GRTP1	812721	237	53	92264	26410	109212	1	0	1	50	32	9830866	0.0655811	1
CTTNBP2NL	559406	335	23	170392	50312	79572	2	1	0	50	19	11439254	0.0657443	1
GPR108	736129	272	27	151468	42560	215688	1	0	0	50	24	14209568	0.0657748	1
NTN4	461515	237	7	173926	45296	285000	1	0	1	50	21	13865972	0.0660613	1
FDPS	1574928	194	45	116014	32300	173622	1	0	0	50	26	10982266	0.0661021	1
PABPC5	8224	NaN	-28	101726	29260	8436	2	0	0	50	38	12730152	0.0662741	1
NR0B1	73561	NaN	28	123462	38304	32376	1	0	0	33	23	10499742	0.0662768	1
SULT1C4	361799	483	-2	86640	19722	175674	1	0	0	50	12	14606516	0.0663988	1
SLC18A1	158991	511	-4	146034	40242	255360	2	0	1	50	24	12358436	0.0665081	1
SPANXN2	4811	NaN	-27	49742	12844	57912	1	0	1	12	5	1556936	0.0665161	1
C9orf95	95091	623	0	59128	12920	195168	1	1	2	13	8	2228016	0.0665186	1
POLE4	642459	577	26	32072	9880	103626	1	0	0	48	18	10390302	0.0665232	1
SLC26A5	355264	620	17	208316	59128	665418	1	0	0	20	4	5997084	0.0665585	1
GPR39	46530	849	3	119548	36176	82536	2	0	0	50	23	10870014	0.0665594	1
ZHX2	426706	533	13	221806	65246	38988	2	0	0	50	10	11171468	0.0665999	1
PRDM14	268840	727	10	156332	42484	146832	1	1	0	50	24	12351900	0.0666839	1
HTRA3	170889	242	52	120802	38114	128136	1	0	0	50	19	10343144	0.0668459	1
SYNC	1452351	195	34	136420	37886	110352	1	0	0	50	33	15181874	0.0669449	1
CPXM1	796251	438	41	198816	58710	198474	2	0	0	37	20	9128968	0.0669621	1
OVCH2	97859	823	0	157966	41534	97242	2	0	0	50	21	11861738	0.0669699	1
KRTAP10-11	874480	461	25	79002	23484	19152	1	0	0	50	10	13873914	0.0670564	1
ASB13	761737	299	21	75544	22382	101688	1	1	0	11	7	3134962	0.0672967	1
MARK3	937868	161	36	209532	56088	378024	1	0	1	50	18	14762848	0.0674784	1
PWWP2B	152612	271	-1	153254	51832	70338	3	0	0	50	17	12164598	0.0675655	1
ZNF185	235275	NaN	23	213256	60344	192090	3	1	1	4	4	1168462	0.0679103	1
PRPSAP1	1622536	209	24	105602	30514	231876	1	0	0	24	18	6976192	0.0679922	1
CRISPLD1	137515	703	-22	142652	35074	288990	2	0	0	50	34	15224586	0.0680943	1
REP15	346550	376	-4	63878	17404	14364	1	0	0	50	15	14407662	0.0680987	1
CYP4F11	843515	575	12	145312	39596	262428	1	0	0	17	8	6238574	0.0681038	1
ORMDL3	1602321	292	18	41914	12122	80826	1	0	1	46	21	12485052	0.0683081	1
MFRP	1054477	263	40	158080	45752	200640	1	0	1	50	23	11681352	0.0683957	1
UACA	247817	364	19	401850	95646	345648	3	0	0	8	0	1697194	0.0685309	1
ZNF799	1754294	593	0	178904	42712	81282	2	0	0	50	26	13984532	0.0686357	1
ATP6V1B2	158991	511	-4	140980	40052	276906	1	0	1	50	24	12358436	0.0686476	1
OGDH	1420793	179	56	297160	82574	468540	2	0	1	36	15	9248934	0.0687672	1
ITGAV	266463	373	7	297198	80370	573078	2	0	0	7	2	1657788	0.0687885	1
ADAR	1927515	403	36	332728	93290	410172	4	0	0	12	2	3141688	0.0688218	1
SULT1A1	1141256	269	53	96824	24472	139878	2	0	0	50	30	14012234	0.0688452	1
BCKDK	1296884	351	35	112214	33820	168036	2	0	1	50	25	13015570	0.0688656	1
GOLT1A	557652	370	34	36404	10906	95304	1	0	0	50	22	14063382	0.0689801	1
PTN	189251	879	-26	47956	11552	121068	1	0	0	50	19	11703392	0.0690208	1
PGK1	549810	NaN	14	115406	32110	242136	1	0	1	18	11	5321330	0.0692879	1
JAM3	270247	601	6	97128	28500	250002	1	0	0	13	4	3023128	0.069407	1
ASPH	423823	377	14	285760	67754	853632	3	0	1	11	3	3992888	0.0694421	1
CHID1	1694280	232	52	116546	32680	189354	2	0	1	50	24	11305266	0.0694776	1
PRMT6	75609	921	-16	97394	31426	0	2	0	0	50	30	10231918	0.06961	1
SLC2A8	700547	270	42	126350	41458	188214	1	0	0	22	6	5156144	0.0697133	1
C3orf10	825905	170	39	21660	5472	21546	1	0	0	50	31	9073222	0.0697737	1
MPP6	254420	405	18	150822	39216	253422	1	0	0	26	8	5302444	0.0698901	1
ZNF428	441738	209	6	59014	17480	33060	1	0	0	50	14	13744220	0.0699789	1
RAB2A	234041	512	24	61066	14972	159144	1	0	1	50	19	14934380	0.0700557	1
KRCC1	169985	543	5	72504	16872	25764	1	0	0	50	16	13880640	0.0700876	1
EPHA7	18346	1054	-25	276374	72580	330144	2	0	1	32	31	10352796	0.0703014	1
MYO1A	2026922	199	41	290168	79192	579690	3	1	1	23	13	5098992	0.0704173	1
PRCC	1649536	208	53	130416	40584	182286	1	1	0	50	31	12354370	0.0705211	1
IPMK	153476	357	-28	114760	30134	144438	2	0	0	50	27	10157894	0.0705883	1
C2orf67	190249	712	1	274626	69654	300048	1	1	0	50	19	15438450	0.0708472	1
CDKL2	485383	451	31	139118	34846	185022	1	1	0	50	33	13256718	0.0709151	1
HIC2	NaN	NaN	NaN	161994	49590	20178	2	0	0	50	44	26128382	0.0709271	1
TMEM102	1906324	206	33	128706	46284	27132	2	1	0	18	11	3694854	0.0711415	1
MBD6	1347795	303	44	252928	95456	196422	2	0	0	50	28	14623540	0.0711468	1
EBF3	85621	947	-28	154014	41838	295716	2	0	0	7	4	2165544	0.0711501	1
PAFAH2	774988	221	31	109212	29754	225036	1	0	0	30	16	6077378	0.0712829	1
ZNF552	884988	781	-38	112442	28006	64296	1	0	1	50	24	6622754	0.0713355	1
LRCH4	1651125	242	60	181032	60876	243960	2	0	2	50	33	11256360	0.0714746	1
TRIM36	219228	619	-1	224846	56848	249432	2	0	0	41	9	8731412	0.0717027	1
C4BPA	501293	142	22	166174	43358	234954	2	0	0	28	12	7752304	0.0717393	1
SNW1	442490	359	42	157358	40318	314184	1	0	1	50	31	13688664	0.0717735	1
FUT6	1217326	294	35	95228	28348	39216	2	0	0	50	26	10845580	0.0719485	1
PCSK2	536476	528	-40	175066	48488	265962	2	1	0	50	12	9422062	0.0721105	1
CNPY3	1143209	203	41	76570	21128	115596	1	0	0	15	6	2595742	0.0721626	1
C1orf51	1213150	197	38	102258	31578	125400	2	0	1	38	26	8879346	0.0722226	1
CNST	416573	346	4	201172	53162	291612	1	0	0	50	22	13395836	0.0722312	1
GABRB2	11638	1049	7	141284	38266	185364	2	0	1	50	23	11432186	0.0722358	1
DCP1A	782208	167	43	156864	46626	126312	3	0	0	48	33	11694044	0.0723388	1
TKTL1	2436137	NaN	14	163476	46170	365826	1	0	0	18	1	3499344	0.0724051	1
CDR2L	1078189	171	28	123576	37620	9576	1	0	0	50	21	10458854	0.0724891	1
SYT2	555792	497	34	116660	30628	234156	1	0	0	24	21	8270624	0.0725422	1
RGPD4	NaN	NaN	NaN	484082	127756	295830	5	0	1	6	4	3003824	0.0726484	1
SELE	269222	597	12	171532	43358	246126	1	0	0	19	5	4794992	0.0726579	1
NLK	1261475	410	-3	144666	40470	149910	1	0	0	50	20	9948248	0.0728743	1
CST9	189307	772	-47	44004	11172	46740	1	0	0	50	29	13710704	0.0729349	1
CDHR3	337002	408	29	242668	68552	325698	1	0	0	37	12	11418620	0.0730429	1
ZNF202	386097	609	0	176624	48070	134748	1	1	0	50	27	13880146	0.0731555	1
PDZD3	1258103	195	57	134444	43396	196992	1	1	0	50	39	14329078	0.0731936	1
PCDHGA12	NaN	NaN	NaN	245974	78470	181260	5	1	1	5	5	1881038	0.0733324	1
ARHGAP42	NaN	NaN	NaN	246962	63004	0	1	0	0	50	44	26121618	0.0733407	1
CKAP2	345539	356	45	187454	50122	167922	1	0	0	50	18	10441754	0.0733626	1
PKN2	280301	449	0	275120	71326	382812	1	0	2	50	20	16586354	0.0734209	1
ZSWIM7	943249	350	-33	52934	12958	108756	1	0	0	8	5	1798768	0.0736105	1
TAF1D	290677	527	0	78546	19152	116166	1	0	0	50	11	11115342	0.0739444	1
MAP2K1	506284	172	43	109858	29678	304494	1	0	0	17	7	3704240	0.0740339	1
ZNF18	42879	557	-52	151164	39672	125058	1	0	0	50	19	9339222	0.0740383	1
CSNK2A1	671817	229	40	110960	28120	247266	1	0	0	23	15	6323428	0.0740409	1
ARHGAP28	241496	281	-28	173052	45144	347244	2	0	2	36	21	11230406	0.0741115	1
OR5AS1	4262	1044	-40	85880	25042	13338	1	0	0	50	15	8122272	0.0743685	1
OSBPL2	990360	252	9	136420	33554	313272	1	0	0	24	11	5679290	0.0744366	1
GRPEL1	459652	426	70	59736	16416	79686	1	0	0	50	14	11403990	0.074466	1
IKZF4	2693176	215	38	157396	46208	115824	2	1	0	50	20	12054512	0.0745535	1
IFNA13	232155	466	-14	51794	13984	17898	1	0	0	50	16	11290370	0.0745895	1
HTR1B	11897	1123	-35	100662	33060	9918	1	0	0	50	21	7911562	0.0746113	1
KDM4D	304973	513	-12	138206	41002	88236	2	0	0	50	27	12471296	0.074632	1
LYG1	386109	630	24	54112	14858	123234	1	0	0	50	26	15275506	0.074701	1
SUSD4	464408	581	-4	147098	41914	182172	1	0	0	50	24	11890656	0.0747143	1
INA	522257	125	41	129922	42218	49476	2	0	0	50	16	10292376	0.074741	1
DEXI	339622	430	41	24434	8398	11628	1	0	0	33	21	9498746	0.074742	1
PDE6C	461114	305	19	243048	60306	449730	2	0	0	40	11	10405198	0.0751118	1
SUSD1	536415	164	32	206074	57380	391248	1	0	1	50	25	14391018	0.0753541	1
PLK2	125347	446	5	190760	49780	284088	1	0	1	50	12	8125502	0.0754053	1
HAO1	67871	715	-23	101080	29222	168720	1	0	0	35	22	7391912	0.075685	1
GLS2	2793663	184	61	168226	45752	389994	1	0	0	43	22	12548968	0.0757573	1
NAPG	191442	594	17	89756	22306	177270	1	0	2	18	7	2872002	0.0757739	1
CKMT2	182569	777	30	114342	33402	262884	1	0	1	26	17	7451648	0.07579	1
SRP68	1611239	218	22	174952	46892	407322	1	0	0	12	1	3552050	0.0759903	1
LGR4	345497	337	-18	261098	72238	402648	2	2	0	50	17	14349902	0.0760214	1
CD79B	1455216	404	25	64562	16948	107844	1	0	0	50	12	11442370	0.0761769	1
SLFN14	NaN	NaN	NaN	247342	66500	60420	1	0	0	50	44	26185534	0.0763943	1
LSM1	705837	277	46	37088	10108	94962	1	0	0	50	36	13656934	0.0764236	1
KLHL25	159493	592	-11	155724	46968	26106	1	0	0	50	29	15694950	0.0764979	1
PPP1R14A	1410213	301	-1	39938	12274	51414	1	0	0	50	16	9883344	0.0766051	1
CDK5R2	922162	386	35	92340	33516	228	1	0	0	50	28	10685296	0.076643	1
PDE8A	393930	366	27	232408	61028	459876	1	0	0	20	5	6556254	0.0768623	1
TLR9	1114737	181	52	266760	86982	50844	3	1	0	50	22	12407342	0.0769599	1
GRHL2	424003	399	36	177650	43282	409032	1	0	2	50	30	14579118	0.0770181	1
TBX21	1118277	217	27	142500	43092	110010	1	0	0	36	14	7355090	0.0770388	1
SCN10A	304612	680	21	532494	148884	616968	3	1	1	34	16	12679042	0.0770689	1
MYBPH	507603	453	31	129428	38836	165642	1	0	1	50	32	13145264	0.0771895	1
C4orf40	181352	975	12	57304	19760	80256	1	0	0	50	18	10672718	0.0772271	1
C19orf21	1914670	200	23	177422	56962	51186	1	0	0	50	23	12362502	0.0772549	1
CD53	424743	764	24	61636	16796	174078	1	0	0	19	7	6713574	0.0774393	1
BICD1	387398	460	23	266608	71516	272688	1	0	0	14	3	6494504	0.0777287	1
GABRQ	203033	NaN	-1	172976	47614	244644	1	0	0	50	25	14040240	0.0778099	1
NCAPG	271201	1073	21	281960	74860	396948	2	0	0	21	9	6438872	0.0779755	1
C19orf38	NaN	NaN	NaN	63422	18544	0	1	0	0	5	3	1639852	0.0779829	1
SETD1B	NaN	NaN	NaN	504032	161500	0	3	0	0	50	44	26220114	0.0780824	1
ECEL1	271362	191	32	210938	62092	260832	1	0	0	34	6	7975098	0.0782544	1
PLBD1	339369	778	7	153672	40356	237234	1	0	0	6	2	3271686	0.0784322	1
VPS29	922262	206	43	52212	13794	113088	1	0	0	50	23	12454006	0.0784446	1
RPS6KA6	19108	NaN	-22	211394	53542	256614	3	2	0	50	52	17709406	0.0784516	1
CST7	545344	676	-29	40242	11058	120384	1	0	0	50	21	9484382	0.0786058	1
NDFIP1	606399	371	40	62434	16682	171798	1	0	0	50	20	12388418	0.0786271	1
CHTF8	1179391	201	24	32946	10146	114000	1	0	0	50	28	12717308	0.0786361	1
SMTNL1	923607	249	32	140334	38304	89832	1	1	0	50	25	11058760	0.0786456	1
MSLN	1187310	273	39	167504	55594	197904	2	0	0	50	16	11530720	0.0786482	1
SLC19A1	422182	618	40	151962	52782	70566	1	0	1	33	16	10166558	0.0786887	1
ALKBH3	437017	676	6	81244	21014	461358	1	0	0	35	1	5662608	0.0787321	1
USP16	316514	178	57	234080	55480	307914	1	0	1	46	19	12175808	0.0787913	1
SC4MOL	171541	540	6	83410	19418	107958	1	0	0	50	17	14454212	0.0789685	1
C20orf30	494904	385	26	49324	15656	89490	1	0	0	46	17	11305228	0.0791779	1
SH3RF3	266032	464	13	200906	66880	97014	2	0	0	50	11	9690646	0.0792543	1
COL23A1	533179	634	18	148846	48944	576612	1	0	3	50	28	11920638	0.0792679	1
ODF2L	218105	874	-18	201020	44878	229710	2	0	0	31	14	8771084	0.0795455	1
CCDC14	242712	450	20	248862	68628	97926	2	0	0	50	16	13387476	0.0795904	1
PLA2G1B	1621662	187	56	42560	10222	121980	1	0	0	50	29	13159286	0.0796827	1
OR5M10	NaN	NaN	NaN	82954	25118	10944	1	0	0	50	44	26094676	0.0796996	1
NOP16	576954	347	45	49932	12996	156978	1	0	0	50	18	12563484	0.0797268	1
DTNB	367255	356	44	177840	45942	256044	2	0	3	16	8	2777420	0.079786	1
BCAS3	211130	576	-11	256766	71896	850782	1	1	1	44	14	11743026	0.0798679	1
ATL1	483990	295	43	156940	40166	265392	1	0	0	32	24	9998902	0.0798835	1
SEMA4B	876945	154	52	223972	68552	166440	3	0	0	47	22	13006792	0.0799858	1
C16orf48	1111484	129	46	91960	29450	97698	2	0	0	50	30	12136934	0.0800949	1
PADI2	610093	194	45	183616	51224	299022	1	0	1	50	20	12963738	0.0800989	1
AGAP2	1160849	344	39	326040	108870	349410	3	0	1	48	13	11591900	0.0801103	1
PI4K2A	514755	143	54	130264	37772	209874	1	0	0	50	27	12102088	0.080186	1
DNAJC14	1909014	256	38	187720	55442	139536	1	0	0	50	19	12028330	0.0803449	1
S100A9	1140044	401	32	32376	7866	29868	1	0	0	50	25	10419828	0.0804068	1
DNAJC5B	270769	377	45	55936	14288	95646	1	0	0	50	18	11032046	0.0804166	1
SYDE2	367677	468	1	321442	90212	88692	1	0	0	50	18	17052424	0.0804764	1
PMFBP1	443927	479	0	291726	68970	540702	2	0	1	49	13	13379344	0.0805256	1
ACY1	1045639	224	36	114380	31882	205998	1	0	1	50	24	8889112	0.0805705	1
CYSLTR1	486217	NaN	-9	91390	24890	17328	1	0	0	50	16	13691780	0.0805831	1
FGFR1	841062	381	47	261098	74746	370728	2	0	0	10	8	4718840	0.08066	1
PPIC	183387	519	12	57722	16948	86298	1	0	0	50	24	14930618	0.0807392	1
ZBBX	69051	928	-23	228038	54112	341316	4	0	0	7	3	1826546	0.0809196	1
PLAC8L1	396247	406	-2	49248	13224	93708	1	0	0	50	20	13056572	0.0810573	1
YTHDF1	1005137	285	50	151468	41876	94050	1	0	0	13	2	3331764	0.0811833	1
NCKAP1	350474	419	10	321404	80902	591318	1	0	0	35	6	9355638	0.0811984	1
TENC1	1726226	177	38	386460	120726	553014	2	0	2	50	24	12601560	0.0813479	1
DDX10	250455	616	2	246962	60610	427272	2	0	0	29	7	7868660	0.0816893	1
ICAM3	1802015	191	21	144552	46056	94050	1	0	0	50	29	13938286	0.0816975	1
PCYT2	3798594	211	19	114266	31198	226746	2	0	1	50	25	8584200	0.0817068	1
PMF1	2280435	211	36	57038	15466	167124	1	0	0	23	6	6295194	0.0817524	1
SCNN1D	1744013	273	28	189620	58102	105450	2	0	0	50	31	10968700	0.0818162	1
GPR89A	NaN	NaN	NaN	129010	33326	268926	1	0	0	6	3	2882490	0.0819926	1
TGM5	825765	415	44	198892	53390	344964	1	0	2	50	33	15722918	0.0822938	1
OPHN1	186481	NaN	-13	227696	57874	561222	1	0	0	22	5	5846186	0.0825403	1
GLMN	377839	559	-1	171570	40128	403560	1	0	0	13	1	2848404	0.082632	1
FAM123B	57924	NaN	2	299972	88996	44118	2	0	0	50	34	14566882	0.0828124	1
TMEM186	401809	358	-9	56772	17100	32262	1	0	0	50	17	15166104	0.0828371	1
ZNF765	374515	876	-62	146262	34314	193686	1	0	1	50	19	7568650	0.0829778	1
IL1F10	672307	479	25	42598	11552	93138	1	0	0	50	21	11491428	0.0830044	1
LRRFIP2	392784	376	27	207214	52022	670092	2	0	1	19	4	5215310	0.0830522	1
FAM59A	268182	781	-5	233054	69046	196194	3	0	1	50	23	14227580	0.083155	1
SYTL5	106836	NaN	19	209760	55062	230850	1	0	0	28	15	9195088	0.0832087	1
HMHA1	2387949	206	26	306546	92340	198474	2	0	1	50	27	12130550	0.0832208	1
TSPAN12	106040	717	3	85690	22154	150708	1	1	0	50	13	10995110	0.0832583	1
TBC1D19	116288	735	17	151278	38076	377910	1	0	0	15	5	3965642	0.083294	1
CEP164	440623	360	35	402876	110922	666558	2	1	1	26	8	7181620	0.0834251	1
HLX	177316	564	-2	127794	40812	75354	2	0	0	50	23	11260654	0.0836199	1
GAS2L1	849693	251	36	173850	62016	45486	2	0	0	50	29	9905764	0.0837972	1
AAAS	1701810	166	58	148086	46056	309054	2	0	0	46	23	11091896	0.0838654	1
ENTPD3	195830	611	18	146186	39634	247494	2	0	0	50	18	8091188	0.0839127	1
ETV1	46434	989	-16	141930	34200	217968	1	0	1	43	26	9614836	0.0840798	1
MATK	2172842	204	36	145312	43130	141018	1	0	0	50	18	9855946	0.0841967	1
PLP2	724395	NaN	44	41420	12730	59052	1	0	0	50	30	12895756	0.0842496	1
FAM176A	224734	608	8	41268	11970	48792	1	0	0	50	22	14977244	0.0842759	1
GIMAP2	682986	689	20	92530	23978	35796	1	0	0	50	18	10472534	0.0842906	1
C20orf118	817783	225	47	59964	16872	198132	1	0	0	23	7	7086088	0.0843123	1
MTMR8	56100	NaN	0	196232	51034	286938	2	0	1	9	7	2508342	0.08432	1
SPATA19	270077	622	-14	47918	12502	151164	1	0	0	50	23	11392286	0.0844718	1
PHF21B	350834	525	-5	143298	44574	181260	1	0	0	15	2	3284758	0.0844787	1
AURKAIP1	1736268	273	28	53048	17062	17784	2	0	1	4	5	744344	0.0845207	1
KCNAB1	502198	782	4	159182	43852	565896	1	0	0	8	1	2908254	0.0845527	1
POM121L2	NaN	NaN	NaN	266418	88122	0	2	0	0	50	44	26146736	0.0846492	1
NRCAM	441225	682	1	366586	96596	636462	3	0	0	14	0	2288588	0.0847322	1
RNF220	742455	355	34	155724	44118	295488	1	0	0	33	19	9885928	0.084789	1
ACAP2	431673	561	43	222452	53998	437418	2	1	0	44	20	12213238	0.0848844	1
GAS2L2	675201	196	3	229178	74632	118560	3	0	1	24	8	5235260	0.0848905	1
AMOTL2	303429	189	21	206112	65094	193116	1	0	1	50	21	13117942	0.085096	1
KRT3	1444461	422	38	168302	50692	157776	1	0	1	50	29	13070176	0.0850983	1
SLCO4C1	36388	870	-5	197600	55822	243732	2	0	1	50	27	13996388	0.0851207	1
AEBP1	1151124	282	56	315780	89718	216600	2	1	0	50	33	13155182	0.0853512	1
FGFR1OP2	408842	320	24	72808	17594	134862	1	0	0	50	18	13738558	0.0853608	1
NAT10	769733	358	33	284202	79458	648090	2	0	1	14	7	3962108	0.0853792	1
CXorf22	3828	NaN	-13	269914	71288	249660	3	0	2	50	45	16050288	0.0854825	1
TNRC18	1893797	256	14	771780	256386	175560	4	3	1	50	24	9943612	0.085957	1
TSGA10	504327	770	19	198208	48146	474354	2	0	0	14	1	3462750	0.0860054	1
UFSP1	1339207	433	48	37088	11818	51528	1	0	0	50	23	12699372	0.0861673	1
C14orf145	127660	629	-21	308864	76114	503880	2	0	3	48	36	12036272	0.0862412	1
PRDX1	809450	176	25	56202	14478	154584	1	0	0	50	21	12364402	0.0863168	1
EML2	950605	194	45	178866	51870	320910	1	0	2	50	23	11639324	0.0864305	1
ROCK1	185443	407	-6	388968	89034	603402	2	0	0	12	3	3415098	0.0865316	1
TBX18	28205	623	-12	161348	49780	136686	2	0	0	50	27	12516250	0.0865507	1
RNF185	699351	218	41	54074	14668	138624	1	0	0	50	25	13328728	0.0866062	1
FGF9	298481	648	37	56430	15960	67032	1	0	0	33	8	6589162	0.0867797	1
CCDC152	NaN	NaN	NaN	75658	15428	30780	1	0	0	50	44	26104822	0.0869143	1
OR9G1	NaN	NaN	NaN	80066	24358	10488	1	0	0	50	44	26093460	0.0869163	1
DACT2	NaN	NaN	NaN	199652	66994	0	1	0	0	50	44	26125608	0.0871978	1
ABLIM1	267957	257	13	232598	61180	642618	1	0	1	50	18	11816670	0.087219	1
ADAM9	389317	428	22	230698	59546	506046	2	0	0	6	1	1658624	0.087224	1
PSD	975992	178	39	269572	88274	222756	1	0	1	50	22	16250092	0.08769	1
GOLGA1	1116965	142	30	217436	54340	519270	1	0	3	50	21	11565528	0.0877331	1
SUZ12	717248	310	27	207442	52478	202464	1	0	0	50	26	15162266	0.0878664	1
RMND5B	821697	248	39	108414	30438	145350	1	0	0	50	37	11257006	0.0879315	1
CCDC136	830283	310	35	324178	78584	160512	2	1	0	50	26	12471068	0.0879817	1
WFDC8	902945	438	27	69958	15770	221388	1	0	0	50	18	14111376	0.0879893	1
RBP1	226923	848	13	60458	16150	79458	1	0	0	50	11	9711812	0.0880338	1
C1orf173	101813	1070	-14	416404	113582	290928	4	1	1	50	38	13292210	0.0880998	1
ATP6V1B1	504483	623	25	141740	40204	270636	2	0	0	11	4	1684654	0.0881959	1
JAK2	255685	634	28	319922	78052	614574	1	0	0	50	13	12278788	0.0882168	1
ANKMY2	291955	612	-13	124374	30894	207594	1	0	0	10	3	2552042	0.0882597	1
ZNF441	904926	521	-1	193268	45448	36708	1	0	0	50	21	9589946	0.0883458	1
IGFL3	1177162	249	28	35340	9348	102258	1	0	0	50	23	10129432	0.0885605	1
SNRNP25	1005761	238	36	37240	10070	125742	1	0	0	50	21	8894128	0.0885718	1
MTMR1	288573	NaN	9	184756	49856	282720	1	0	0	50	22	12271150	0.0886099	1
SIGLEC14	443199	644	-23	106210	32300	107502	1	0	0	32	14	5040054	0.0886954	1
TTC26	562181	345	38	160512	37050	627684	1	0	0	28	13	6600144	0.0889938	1
SLC8A1	39449	706	-11	273904	76076	239856	3	1	1	44	38	11266620	0.0891107	1
ELOF1	1152381	272	31	24130	5966	56772	1	0	0	50	33	11257196	0.0891125	1
FAM123C	607528	203	17	222262	73340	4218	1	0	0	50	17	11326204	0.0891227	1
CTXN1	952640	320	27	21470	7372	43548	1	0	0	50	29	12759488	0.0892558	1
BBS1	1642783	194	56	161158	49514	377796	1	0	1	50	34	13871558	0.0893779	1
CLEC17A	1022856	198	29	83220	21204	159942	1	0	1	50	23	13395266	0.0895282	1
TRIM32	68232	682	-15	171418	53048	21774	2	0	0	50	28	16403422	0.0896436	1
CRADD	375586	385	13	53124	16188	39216	1	0	0	50	24	16467072	0.0897325	1
STAC	151436	827	-17	113734	28880	184908	2	0	0	15	4	2601062	0.0900027	1
DUSP15	1015946	241	37	63612	19836	137826	1	0	1	50	21	9500494	0.0900907	1
HYOU1	1390854	195	58	276374	77026	469794	2	0	1	18	9	5679746	0.0903209	1
FGFRL1	689217	247	58	132316	43358	36366	1	0	0	50	30	11319706	0.0903451	1
NOVA1	15854	883	-41	134900	43966	99750	2	0	1	29	8	4128586	0.0903851	1
PRAM1	726124	214	1	178296	55176	71250	1	0	0	50	23	13215944	0.0904978	1
GJB2	405200	472	50	60990	17100	22116	1	0	0	50	27	15020830	0.090571	1
FGF16	547612	NaN	-7	31350	8892	20520	1	0	0	10	2	2231284	0.090575	1
ADM	860704	273	12	49438	15542	46284	1	0	0	50	24	14393108	0.0906839	1
TNR	177437	738	4	369398	104956	554154	2	1	1	20	7	6703086	0.0906977	1
SLC6A1	154960	444	36	165034	46094	255246	1	0	1	22	15	7310022	0.0907198	1
C2orf49	198223	381	8	63840	17442	69198	1	0	0	50	18	10653262	0.0907297	1
CBY1	1056349	262	45	35530	9728	75012	1	0	0	50	28	13196526	0.0907928	1
KIAA1370	421095	345	21	295982	77710	181830	2	0	0	50	12	12444544	0.0907947	1
KRT75	1194800	389	29	148618	44042	231420	2	0	0	20	7	4852714	0.090816	1
UTP14A	379883	NaN	35	213598	57038	355794	1	1	0	50	28	13941896	0.0908764	1
NOL4	10823	966	-14	176586	46512	222072	1	0	0	50	35	13821322	0.091194	1
NCOA5	595034	381	53	155990	45562	166782	2	0	1	50	26	14019682	0.0914275	1
GPKOW	833689	NaN	41	129086	38836	126312	1	0	0	50	33	12150728	0.0916058	1
RAD51AP1	275215	908	30	99636	25194	258780	1	0	0	50	16	15238190	0.0916143	1
C20orf103	74540	807	-42	77596	20786	103626	1	0	0	50	20	13019978	0.0916958	1
C4orf49	384151	208	24	64220	19570	63384	1	0	0	50	20	13077244	0.0917808	1
ZNF44	1474345	671	-10	184224	44688	71820	1	0	0	17	1	2951194	0.0918035	1
KCTD11	1911735	206	36	58672	21014	91542	1	0	0	50	20	10722802	0.0919601	1
THOC1	402181	689	-26	189468	44916	201096	1	1	0	50	22	10094814	0.0921869	1
PARG	340607	454	28	273106	68780	71478	1	1	0	50	19	13715036	0.0921932	1
FCGR3B	645754	503	22	64524	17328	108984	1	0	0	50	19	10598770	0.0922962	1
COL1A1	1277832	210	26	391362	132468	735642	2	0	1	39	15	10820462	0.0923301	1
RASD1	915530	220	-3	75468	21432	17442	2	0	0	50	25	11332322	0.0924352	1
DECR1	272948	534	25	92606	26638	205200	1	0	0	50	14	13618630	0.0924444	1
ILVBL	703673	419	1	168682	54644	183654	2	0	1	50	17	11529276	0.0926076	1
C12orf76	1009535	193	57	38038	9842	98496	1	0	1	29	16	5943770	0.0927375	1
PIGO	782447	350	42	282796	94430	206796	2	0	0	47	30	11968746	0.0927705	1
CDH16	942986	142	34	223440	68172	263112	2	0	0	30	12	9578318	0.0929175	1
FERD3L	103347	812	-15	44232	13338	16074	1	0	0	50	23	12420034	0.0929635	1
OR5M8	NaN	NaN	NaN	82840	23864	7866	1	0	0	50	44	26090344	0.0930904	1
DZIP1	229772	438	45	245062	60458	486666	3	0	1	30	17	7836436	0.0931132	1
MRPL41	1315685	404	41	36936	11058	36936	1	0	0	50	29	13311704	0.0932552	1
CALML5	769552	446	17	38722	11552	9918	1	0	0	41	17	10195400	0.0932608	1
ADRBK2	149272	580	-13	197942	46816	605454	1	0	0	24	15	9163472	0.0934183	1
DFNB31	260520	290	19	234612	80940	248406	2	0	0	50	13	12203320	0.0935415	1
LGR5	250555	516	-34	247266	71250	441522	1	1	0	50	19	12748126	0.093586	1
SAP30	249666	413	23	59432	17518	95190	1	0	0	50	19	12627324	0.0936657	1
HIF3A	1079866	357	39	182058	56430	321594	1	0	0	32	12	8097534	0.0936716	1
SSNA1	1722012	202	36	32946	9006	63042	1	0	0	50	26	12116376	0.093674	1
PPP1R16A	1755818	291	7	140866	44156	50274	2	0	0	50	22	10765932	0.0936766	1
RABGGTA	915114	220	38	154888	46892	192090	1	0	0	35	15	7701574	0.0937775	1
TCHP	927742	323	37	141512	34390	217056	1	1	1	46	38	14579156	0.0937985	1
UBE2I	1150864	215	36	45676	11438	133266	1	0	0	50	20	11203920	0.0939367	1
EVI5	488549	506	4	228874	56468	558942	2	0	0	21	9	6714144	0.0940544	1
MYL6	2878044	171	40	47120	11362	250116	1	0	0	50	25	13736772	0.0942401	1
RABL2A	522522	603	16	66918	15504	134976	1	0	0	50	23	12750824	0.0942938	1
ZNF776	680410	849	-50	143222	35188	52554	1	0	0	50	18	6268594	0.0943848	1
KLHL3	406828	409	26	163780	43700	369246	2	0	2	24	11	6762860	0.0944429	1
CHADL	NaN	NaN	NaN	196308	73644	21774	2	0	0	50	44	26154032	0.0947352	1
TMPRSS7	265735	336	21	199310	53086	307458	2	0	0	21	8	6248074	0.0947685	1
FATE1	125659	NaN	4	50844	14136	118446	1	0	0	50	25	12689340	0.0947738	1
IL1F7	590466	420	46	68324	16720	164616	1	0	0	50	26	14240500	0.0948979	1
FGF10	107231	886	-39	57228	15162	48792	1	0	0	50	13	7760664	0.0949331	1
CDC6	1480458	191	23	154318	42560	301758	1	0	0	11	0	2081526	0.0949533	1
TNNI1	857879	209	26	52744	14744	177384	1	1	0	50	18	11078254	0.0949608	1
NAGLU	1993535	162	27	193876	62852	216714	2	0	0	50	22	12503596	0.0949611	1
RCN3	2080142	210	41	90136	25118	153786	1	0	0	50	18	11855886	0.0950275	1
DSG1	255599	412	15	285038	80446	338466	1	1	0	50	22	14280552	0.0950992	1
MAGEA10	191719	NaN	-20	98648	28576	25764	1	0	0	50	22	14671914	0.095147	1
SH3GL2	28189	392	-31	99446	24928	185250	2	0	0	17	5	2367210	0.0951726	1
LPL	203407	316	8	132126	34884	222642	1	0	0	9	1	2155170	0.0951857	1
ELP2	390096	591	41	232712	60154	495672	2	0	1	43	18	11595928	0.0954514	1
NMT1	831501	191	28	138928	36290	308370	2	0	2	50	22	11217752	0.0955	1
FAM70A	526128	NaN	22	95570	28234	253422	1	0	0	42	8	9871944	0.0955678	1
C15orf60	294157	472	16	73036	21242	84588	1	0	0	34	8	8096470	0.0956106	1
SLC7A8	1257542	168	41	143982	43890	267558	1	1	1	23	15	6668924	0.095617	1
LMBRD1	42273	983	-2	152228	39634	325356	2	0	2	50	35	12875046	0.0956726	1
CCDC123	478721	448	-20	220210	56354	464436	2	0	0	33	18	10586952	0.0956731	1
KIAA0146	918018	606	6	250420	71744	530214	2	0	1	46	19	13727538	0.0956952	1
IMMT	872251	420	42	207252	58710	161082	1	0	1	50	25	11745762	0.0957463	1
SMC1B	461206	199	17	349600	84284	509124	2	0	0	36	7	9399604	0.0961383	1
FRMD8	4112809	242	50	124678	38684	147288	1	0	1	39	24	7947510	0.0963716	1
SHROOM4	36907	NaN	11	400900	113924	116394	2	0	0	18	13	6994242	0.0965101	1
SPTA1	177547	940	1	679782	171114	1370280	3	1	5	12	10	4531462	0.0965274	1
TDRD3	69594	808	16	205998	54948	211356	2	1	0	50	21	10724588	0.0965301	1
MAP1A	794398	269	37	733932	225948	62586	4	1	0	50	33	10961138	0.0965875	1
RRAS2	428878	363	-3	58216	14744	119016	1	0	0	50	24	12581724	0.096786	1
HNRNPL	1989663	219	30	161652	45828	242022	2	1	0	50	26	11469160	0.0968892	1
GPR1	332753	487	25	95190	27018	14934	1	0	0	50	17	14033932	0.0970627	1
NOD1	623997	400	37	255436	75392	266988	1	0	0	16	3	5214816	0.0971028	1
BTNL9	893236	602	29	144590	43282	193344	2	0	1	50	24	11653118	0.0971727	1
TFPI2	228127	480	-12	65816	16948	102942	1	0	1	50	13	12060934	0.0973754	1
TBC1D21	358897	439	26	96900	23142	167580	1	0	0	50	17	15233478	0.0973813	1
VANGL2	987855	526	28	138206	43054	150252	2	1	0	42	16	7795814	0.0976305	1
GLT8D2	1193959	281	37	98762	25042	295488	2	0	0	6	4	2072406	0.0977148	1
B3GALNT2	536528	350	16	138776	37582	320226	2	0	1	10	3	2888988	0.097749	1
COASY	1884163	177	38	157890	49818	166212	2	0	0	50	24	11919916	0.0979521	1
UBTF	930750	175	41	219260	51490	377796	1	0	1	20	8	6466042	0.0980451	1
BRD3	495575	398	40	197524	55670	187302	1	0	0	50	34	18021804	0.0981131	1
OR5AR1	NaN	NaN	NaN	82270	23864	12198	1	0	0	50	44	26094676	0.0982313	1
RNF181	1158965	170	43	43852	10868	121410	1	0	0	50	29	10644408	0.0983696	1
COX4I2	837796	213	18	48640	12008	60876	1	0	0	50	25	11407942	0.0984743	1
IL19	466144	357	34	60762	15618	124830	1	0	1	50	26	11968024	0.0987291	1
DIRAS3	331080	524	-25	61104	18012	19266	1	0	0	50	33	13174790	0.0988193	1
MS4A12	333232	899	13	73264	21128	157890	1	0	0	50	14	9534276	0.0990033	1
CD1B	128145	833	4	90630	25878	156408	1	0	2	10	3	1720906	0.0990178	1
C8orf85	495171	346	16	41496	12540	21660	1	0	0	27	14	7453168	0.0990259	1
POLR3G	84917	780	16	66310	13490	161538	1	0	0	50	25	12595176	0.0990617	1
INPP5K	1371893	220	24	124830	33744	206340	1	0	0	11	4	2920908	0.0991847	1
C12orf5	295315	860	33	75012	20178	156294	1	0	0	48	15	12957240	0.0991979	1
DET1	212296	630	4	151088	43396	62586	2	0	0	50	32	14212228	0.0993841	1
RASSF2	467742	485	32	91276	25118	225834	2	0	2	15	11	3626796	0.0995006	1
GPC5	12353	1007	-9	155686	43472	164160	2	2	0	50	40	13609852	0.0995734	1
KALRN	315141	549	32	840598	225188	1461138	3	0	1	32	12	11336236	0.0995832	1
GHDC	2129732	206	30	146528	48868	116508	1	0	1	50	27	10808834	0.0996843	1
GPR56	727305	168	41	188594	56392	307344	1	0	1	50	26	12843164	0.0997529	1
CD8B	330931	543	19	85804	20330	118674	1	0	0	50	20	16166188	0.099807	1
CLEC10A	1696302	360	24	90136	22952	176700	1	0	0	11	3	1738804	0.0998814	1
CIRBP	2214581	234	29	48564	13338	153102	1	0	0	50	15	8811782	0.0998991	1
KHDRBS3	16039	1124	-24	95760	26562	310422	2	0	0	18	17	4299092	0.0999539	1
LY75	325669	405	36	488110	116888	775200	3	0	0	13	0	2709514	0.100192	1
SH3BP2	643291	228	43	173546	53200	165072	2	0	0	50	21	12645412	0.100254	1
ZCCHC24	334525	284	46	65740	18392	44574	1	0	0	50	16	12132488	0.100266	1
NCAPD3	270385	601	14	416442	111720	757644	2	0	2	20	7	5143338	0.100487	1
PDE1C	124074	828	6	179512	45410	476520	4	0	0	6	1	1219496	0.100557	1
RIMS4	942798	168	40	72808	21812	145464	1	0	0	50	23	16422574	0.100711	1
GPR52	NaN	NaN	NaN	96216	27816	29412	1	0	0	50	44	26115842	0.100796	1
EIF3K	1496245	363	27	63156	15162	229026	1	0	0	50	16	11860560	0.100934	1
MAP7D2	263236	NaN	38	213294	58710	402990	1	1	1	50	20	11904108	0.101116	1
STXBP6	259495	800	-3	59850	14592	112746	1	0	1	41	20	10341966	0.101132	1
SLC4A10	229857	820	0	318820	85652	324444	1	1	1	50	15	11638184	0.101519	1
IDUA	675007	256	45	173546	56278	130872	1	0	0	50	23	12888726	0.10157	1
ADIPOR2	259057	403	29	106856	28690	265050	1	0	1	50	21	18631096	0.101619	1
NUDT5	328303	227	34	63384	15960	300390	1	0	0	16	4	4414194	0.101896	1
DACT3	1139694	347	28	157434	59622	19836	1	0	0	50	28	11021254	0.102069	1
SIGLEC5	443199	644	-23	147858	44574	156864	2	1	1	50	22	8751286	0.10213	1
SATL1	82752	NaN	-16	174686	43624	55746	1	0	0	50	33	12675204	0.10215	1
GSC2	487560	277	18	52554	18696	114	1	0	0	30	10	7745198	0.102158	1
NR4A2	117105	440	4	161880	45714	115026	2	0	0	50	18	8213016	0.102181	1
CMA1	898202	411	17	66956	20140	115140	1	0	0	44	15	9334928	0.10225	1
XRCC2	256955	444	6	76798	20444	66804	1	0	0	50	13	11205820	0.102348	1
OR2D3	403341	827	6	86906	26182	10830	1	0	0	50	17	11631610	0.102381	1
ANKRD31	NaN	NaN	NaN	521664	130188	0	2	0	0	50	44	26188802	0.102484	1
TLR4	58763	944	-8	226024	62168	60534	2	0	0	50	29	12506332	0.102683	1
PCDHA2	861651	606	2	253460	82384	466944	2	0	1	50	21	15090484	0.102727	1
DCTD	204483	431	-12	54872	12388	113088	1	1	0	41	15	9767406	0.102891	1
SPAG7	1416161	231	30	65056	15884	260832	1	1	0	50	20	11639932	0.102953	1
CD48	1156068	634	26	67070	17974	99180	1	0	0	50	23	10207484	0.103028	1
PGBD1	273319	502	35	222718	57494	144666	1	0	0	50	25	10967180	0.103088	1
SLC12A2	257189	531	24	332120	94582	718428	2	0	1	42	13	13292780	0.103125	1
NDUFAF1	897414	237	24	90288	23940	71478	1	0	0	50	12	10332504	0.103161	1
ASB17	140995	603	-11	80066	22306	48222	1	0	0	50	28	15198936	0.10317	1
ZDHHC7	481076	273	28	94962	26562	147288	1	0	0	50	16	14764710	0.103305	1
TTF2	331822	566	12	319618	88388	544008	2	0	0	11	2	2398826	0.103355	1
USP29	311003	924	-64	250724	65398	28956	3	0	0	39	16	6250240	0.103494	1
USP34	841742	471	34	1001262	248064	1428876	7	1	0	14	2	4677762	0.103582	1
PTPLAD2	144026	601	5	66082	16568	134634	1	0	0	50	27	11735958	0.103856	1
NAPB	188695	688	-19	86716	20102	205998	1	0	1	50	20	14031044	0.104013	1
SLC22A23	465372	453	27	181754	57304	144324	2	0	0	50	23	13217198	0.104281	1
GSTM3	927739	201	22	65246	15238	132810	1	0	0	50	18	10211284	0.104377	1
MATN3	501661	150	25	131936	38038	110922	1	0	0	13	5	3087196	0.104463	1
SLC26A1	675007	256	45	185478	67032	28842	2	0	1	13	10	4135274	0.104646	1
SP4	105280	643	26	207252	63498	109440	2	0	0	50	29	14374526	0.104673	1
SERPINB13	190401	339	20	109516	27740	173622	1	1	0	50	13	12366416	0.10472	1
MYL10	653305	246	45	64182	16644	105222	1	0	0	50	25	12803872	0.104878	1
SH2D3A	736129	272	27	150214	51224	96330	1	0	1	32	20	9302970	0.105086	1
MUC7	264556	861	26	95114	35074	50502	1	0	0	50	25	18992552	0.105182	1
POPDC2	288657	595	42	95950	30248	84702	1	0	0	50	19	12717536	0.105196	1
AKTIP	247554	403	8	82308	22002	159828	1	0	0	50	18	12063556	0.105442	1
PRKCSH	1255985	265	32	152456	38608	257070	1	1	0	43	21	8921716	0.105522	1
VPS33A	885125	222	47	164312	45334	328776	1	0	0	9	8	4405834	0.105603	1
ANO10	106227	518	29	183996	47538	213408	1	0	0	13	3	3212140	0.10594	1
PJA1	136194	NaN	39	171950	48298	10716	2	0	0	50	26	11898826	0.106042	1
FITM2	813168	376	10	70034	20824	19722	1	0	0	50	15	10193690	0.106044	1
PDE1B	643658	392	33	156066	41154	367422	3	0	0	7	5	1678726	0.106079	1
LRCH1	284604	798	49	221806	61028	394668	1	0	2	50	20	10272502	0.106152	1
PDE6A	1032925	135	43	244606	59432	574332	1	0	2	41	23	12155288	0.106266	1
NGF	537568	558	6	63802	19418	28500	1	0	0	50	25	14862028	0.106275	1
OR7C1	963401	546	14	83296	26258	15276	1	0	0	50	18	10286106	0.106327	1
TINAGL1	1061386	197	37	128972	36100	151164	1	0	1	50	30	10329046	0.106497	1
XRRA1	743843	365	29	216828	62130	239058	1	0	1	50	26	12152704	0.106522	1
PCDHGB1	662513	568	2	244720	76304	332766	1	0	0	33	14	9677194	0.106717	1
GCC1	411207	619	-7	205618	60230	45942	2	0	0	50	15	8746460	0.106721	1
NDUFB9	456351	544	44	50844	12768	112404	1	0	0	50	23	13714846	0.106722	1
SNIP1	445473	274	30	106362	31008	215688	1	1	0	50	11	15288274	0.106725	1
DCUN1D1	232043	574	13	75468	16416	219564	1	0	0	50	23	12063632	0.106755	1
INPP5E	1413299	233	44	169936	54758	84132	1	0	0	50	24	11985694	0.106774	1
ABCC8	454503	598	14	431148	127224	790134	2	0	0	9	2	3549922	0.106812	1
OR4F15	215780	643	-16	82650	24168	14364	1	0	0	50	23	13562846	0.107028	1
EMCN	231787	807	-5	74290	20330	246468	1	0	0	50	20	11561652	0.107064	1
OR4F6	215780	643	-16	82384	24434	11514	1	0	0	50	23	13562846	0.107497	1
BSND	454766	217	13	87286	23864	76722	1	0	0	50	19	14218878	0.107569	1
DMRTC2	1360684	454	23	97622	31882	145692	1	1	0	50	11	11279996	0.10774	1
CHRNA1	414231	577	21	133038	36480	195852	1	0	0	25	14	5345384	0.107963	1
SCAMP1	222123	434	39	94696	24776	67716	1	0	0	50	22	15395548	0.107989	1
MORF4L2	485629	NaN	43	77672	21622	35340	1	0	0	50	19	14294764	0.108019	1
APOOL	83775	NaN	-12	75316	20558	84588	1	0	1	50	24	13512572	0.108271	1
METTL7B	1678592	523	-8	65018	19228	36480	1	0	0	50	25	12323096	0.108511	1
OLAH	255576	571	28	89300	22990	147630	1	0	0	50	19	13400206	0.108524	1
HNMT	82611	496	-3	101916	24966	171912	1	0	0	50	21	15174160	0.108667	1
PPP3R2	112839	1008	-11	47462	12274	23826	1	0	0	50	31	12318574	0.108704	1
ZNF532	352047	299	51	349220	99712	198132	1	0	1	50	13	13185164	0.108845	1
INO80C	368170	474	38	63004	18050	88122	1	0	0	50	23	12218102	0.10888	1
CAPS	1166723	392	36	51984	15276	49020	1	0	0	50	22	12183218	0.109138	1
AKAP4	56301	NaN	5	233624	61066	111948	1	0	0	50	29	14321858	0.109176	1
TBC1D7	258474	423	35	82764	20976	186162	1	0	0	50	18	12247932	0.109256	1
PNPT1	501257	354	17	221122	59546	545490	2	0	1	6	2	1620130	0.109577	1
PPYR1	NaN	NaN	NaN	98458	30590	28158	1	0	0	50	44	26117362	0.109749	1
PEX7	253053	408	33	90782	24358	217284	1	0	1	50	20	15085696	0.109882	1
TNFAIP2	952836	211	40	173584	54986	132810	2	0	0	50	27	13527468	0.109935	1
KCNB2	110047	904	-11	243238	69578	106818	1	0	0	50	33	14974166	0.110083	1
TLL2	798938	623	33	283214	73378	512772	3	0	1	9	5	3216510	0.110098	1
PHKA1	385429	NaN	18	339986	92758	514482	3	0	2	22	11	4566194	0.110191	1
TAGLN3	262689	336	14	56202	14022	90402	1	0	0	50	20	11856228	0.11039	1
SAP30L	581156	416	29	51262	13034	90174	1	0	0	50	23	13725220	0.11044	1
HORMAD1	1611525	178	42	114532	26942	252966	1	0	0	10	3	1815830	0.110475	1
CYP4F12	865205	605	21	145388	39748	282492	1	1	0	50	31	10755596	0.110544	1
TBC1D5	103389	701	9	230774	58558	345534	1	0	2	50	30	12997862	0.110807	1
PCSK7	431523	199	41	214510	61142	288648	1	0	0	39	17	8647660	0.110823	1
CMIP	334492	428	21	214852	61484	326610	1	0	0	37	21	12132602	0.110839	1
DERL2	1145030	544	24	67184	17860	145692	1	0	1	50	22	11439254	0.110863	1
CCDC30	644678	461	21	223212	51756	318972	1	1	1	36	17	8846400	0.110866	1
MCM10	246179	354	35	243048	65208	446994	2	0	0	6	1	1597900	0.110888	1
UTP14C	385945	461	41	206150	56164	68514	2	0	0	50	31	13021080	0.110914	1
AGFG1	194117	353	23	161196	45486	272232	2	0	1	50	30	13750984	0.110991	1
C4orf33	98087	645	-2	57190	13490	110580	1	0	0	50	28	13289550	0.111382	1
TRIML2	32696	595	-20	107844	28044	169632	2	0	0	5	2	765244	0.111598	1
CCBE1	257439	491	24	111872	32110	224808	2	0	0	1	0	658160	0.11161	1
DUOX2	695711	544	23	422142	122664	644442	3	0	1	15	8	4609552	0.111647	1
DCAF15	930314	231	32	163514	47728	152076	1	0	0	35	19	8862322	0.111723	1
IL1RN	672307	479	25	57114	14364	157890	1	0	0	50	21	11491428	0.111799	1
TMEM119	437636	399	40	72694	24890	16416	1	0	0	50	26	16237400	0.111964	1
PAPSS2	379125	169	46	170430	47082	271092	1	0	1	50	27	10777218	0.111977	1
ACRV1	564542	595	13	73986	18354	132354	1	0	0	37	13	9720248	0.112095	1
WDR35	482678	390	24	332386	84170	596220	2	0	0	18	5	6802076	0.112261	1
PPTC7	890955	144	38	82460	24130	129846	1	0	0	50	17	14024128	0.112293	1
MAP3K11	3945819	202	45	220590	73530	141474	2	0	0	7	7	1909044	0.112361	1
PCDHA3	861651	606	2	253650	81738	451440	2	2	0	50	21	15090484	0.112385	1
MAP3K12	1712232	191	56	228494	72238	261060	2	0	0	46	21	10955324	0.112425	1
KATNAL2	120136	561	12	131252	34846	348498	1	0	1	18	9	3855670	0.112581	1
RIMKLB	302894	262	17	104462	30172	131328	1	0	0	50	14	13046844	0.112686	1
HIC1	1415256	294	27	187264	64220	24396	2	0	0	50	15	10596376	0.112796	1
TAS2R41	371260	379	1	81016	24320	14934	1	0	0	50	18	13266788	0.112801	1
MRPL17	424776	548	8	46702	14402	71820	1	0	0	50	21	12581914	0.11283	1
RGR	216056	869	-4	80066	24130	197448	1	0	1	50	22	13795900	0.112839	1
KEAP1	1996822	207	30	167580	48450	70338	2	0	1	50	22	11083992	0.112954	1
SLC20A2	582397	459	34	173850	53580	192774	1	1	0	50	41	13943036	0.113021	1
IL32	1626425	234	44	54530	13528	140448	1	0	1	50	26	10363094	0.113032	1
RNASEH2B	137500	621	34	93518	22078	193572	1	0	0	50	34	13878930	0.113046	1
PCDHGB7	662513	568	2	244188	76380	187530	2	0	0	33	14	9677194	0.113095	1
OR2AE1	1535089	438	36	85120	25688	15846	1	0	0	50	21	12833816	0.113194	1
OR4A47	99957	835	-45	82004	23788	6042	1	0	0	50	23	11882942	0.113331	1
UBTD2	391482	182	42	64144	17138	157662	1	0	0	50	20	10326044	0.113499	1
RAB7L1	717622	377	37	57000	14592	126654	1	0	0	50	25	13768730	0.113535	1
OR1F1	1493009	253	42	81662	25270	5244	1	0	0	50	30	12478478	0.11359	1
C16orf53	NaN	NaN	NaN	67412	20710	118674	1	0	0	50	44	26197998	0.113601	1
OR7A17	963401	546	14	80674	25118	114	1	0	0	50	18	10286106	0.113706	1
MRPS24	872910	239	44	45372	13680	37962	1	0	0	50	23	12871056	0.113716	1
EPHX3	557083	381	20	96520	30134	85614	1	0	0	50	15	14746812	0.113886	1
FBXL7	13845	956	-27	129162	40470	121752	2	0	0	27	18	6732270	0.113997	1
NTF3	28523	735	17	72238	21128	37962	1	0	0	50	23	14303200	0.114212	1
TRAPPC4	1457410	180	55	59736	17328	232560	1	0	0	38	21	9941066	0.114549	1
WDR41	269224	518	36	128896	33896	290814	1	0	0	8	3	2095092	0.114703	1
TMEM199	1405196	214	10	56354	17860	134292	1	0	0	50	25	11482574	0.114783	1
UFC1	728669	234	37	47462	12274	161880	1	0	0	50	28	13213740	0.114864	1
ITM2B	340844	457	36	74480	19114	106134	1	0	0	50	27	12638496	0.114966	1
ELAC2	93345	606	-52	229710	63612	459420	1	0	1	50	22	12724452	0.115004	1
MSC	25834	905	6	53314	17936	62472	1	0	1	26	6	4877300	0.115041	1
TBX3	32369	548	-30	196384	61256	160170	2	0	0	16	6	2335936	0.115139	1
OR8A1	171574	746	-1	85880	25840	12084	1	0	0	50	27	15614162	0.115201	1
CCRL1	210898	768	21	94354	26144	5928	1	0	0	50	23	14436352	0.115284	1
OR10X1	179404	940	1	84854	25954	14934	1	0	0	50	28	13979174	0.115329	1
CBX3	915230	445	43	53010	12198	142956	1	0	0	50	37	14949998	0.115363	1
VPS26A	749325	145	48	94012	21812	187872	1	0	1	6	4	1586500	0.115364	1
TROAP	2137968	175	37	213788	70414	278046	1	1	0	45	20	10785616	0.115375	1
SLC44A2	2082774	226	33	200716	54644	337212	3	0	1	25	12	6219042	0.115453	1
WDR36	205349	738	6	263834	71782	455772	2	0	0	5	1	1627426	0.115466	1
KIAA0494	615653	417	20	137750	36442	238146	1	0	0	50	11	13349704	0.115719	1
FRMPD2	112127	451	35	359290	101498	567606	2	0	1	20	11	7040754	0.115816	1
CAB39	503356	395	29	97356	23256	204288	1	0	0	24	9	7870294	0.115858	1
LIMCH1	319991	391	31	305748	80028	536712	2	0	0	21	5	6513504	0.116067	1
COBLL1	76781	413	-4	317566	87476	323532	3	0	0	50	27	14867120	0.116082	1
CFHR1	205744	852	-29	91200	24282	95532	1	0	0	50	23	13439650	0.116095	1
LPAR4	16059	NaN	22	98382	28956	19380	1	0	0	50	17	12134426	0.116148	1
MTERFD1	217849	671	12	115938	30438	154926	1	0	0	50	23	15146306	0.116211	1
FGF5	61128	903	-3	72504	20406	55746	1	0	0	50	22	12492044	0.116303	1
OR6K3	175690	966	2	83752	24092	14706	1	0	0	50	26	13219364	0.116311	1
IFRD2	843769	206	51	135014	43624	180006	1	0	2	40	22	7200354	0.116352	1
FSHR	59778	1096	-9	189886	52250	235410	2	0	1	50	41	14645960	0.116369	1
HNRNPA1L2	324687	462	32	86260	23978	59052	1	1	0	4	3	1394600	0.116519	1
ARSA	1073094	203	43	132088	45296	63726	1	0	1	38	23	7926002	0.116589	1
KDM3A	625501	424	22	366244	97280	526224	2	0	1	50	17	14846220	0.116619	1
LGI4	745516	357	-9	140980	46664	28956	2	0	0	50	27	9969072	0.116783	1
SNX13	139013	585	-4	271890	67146	223668	1	1	0	50	29	14200866	0.116885	1
TFAP2A	199695	375	6	123538	36290	204630	1	1	1	15	5	2906696	0.117041	1
PLA2G4F	655295	394	36	231230	68362	334476	2	0	0	13	2	3782216	0.117047	1
INTS6	219283	371	38	246506	65740	359328	2	0	0	28	14	8087654	0.117065	1
PFKFB2	434877	155	24	148124	39064	449844	2	0	0	50	22	16763852	0.11707	1
LYSMD4	173729	507	16	80408	23332	96900	1	0	0	50	17	10757192	0.117298	1
GOT1L1	660779	379	37	104006	27892	100662	1	0	0	46	19	13949496	0.117353	1
AFAP1	166375	260	38	222908	63574	333678	1	0	0	31	18	9307758	0.117529	1
CORIN	113961	622	44	294424	72086	541842	2	0	0	7	2	2082362	0.117565	1
PHLPP1	229775	442	34	452694	142158	230508	2	0	0	14	3	4079072	0.117658	1
CMKLR1	437015	597	27	100016	28804	31692	1	0	0	50	22	14827144	0.117742	1
WDR3	204177	596	-5	264784	69920	573420	1	1	0	26	13	7763970	0.117776	1
ASZ1	262404	394	-1	134406	34086	289788	1	0	0	50	16	15106292	0.117918	1
RBM12	1423559	169	53	243162	76380	25194	1	0	0	50	29	12372534	0.117932	1
ALKBH2	595266	487	20	70300	20786	50160	1	0	0	50	23	11898142	0.118408	1
OR10T2	135429	902	5	81586	25916	5928	1	0	0	50	16	8744636	0.118428	1
PHACTR2	346938	363	2	176966	51148	273030	2	0	1	50	17	13111330	0.118533	1
SLC3A1	433205	522	29	190760	48184	229254	2	0	0	15	4	3627404	0.118691	1
PDE10A	46364	571	-26	226708	58178	540816	2	0	2	39	15	8341760	0.118714	1
PKHD1L1	134643	732	6	1168044	318516	1069548	4	0	1	7	2	2285016	0.11874	1
TPH1	645462	571	16	125020	31502	214206	1	0	0	50	16	11624694	0.118896	1
SGCG	189677	771	-4	80788	22040	147060	1	0	0	50	31	14935254	0.118921	1
APRT	813333	189	51	48032	15922	59850	1	0	0	50	27	11308306	0.119007	1
IL6R	1724679	319	39	127376	37126	238032	1	0	0	24	13	4846368	0.119151	1
MYO1D	502828	818	5	280934	73264	441294	2	0	0	14	5	5974664	0.119706	1
CLCA2	248812	762	-13	258020	70756	294006	1	0	0	44	13	8255310	0.119762	1
SERPINI1	145987	567	-12	115824	28386	165756	1	0	1	50	20	14834402	0.119959	1
ATP6V1C1	470948	438	47	109896	26562	253194	1	0	0	50	28	14345380	0.120154	1
CBX4	647412	242	-2	148998	44688	27816	1	0	0	50	16	13528950	0.120169	1
CCDC109B	211934	479	26	93936	24510	178068	1	0	1	50	16	11839052	0.120303	1
OR5C1	433740	487	10	81700	27968	16416	1	0	0	50	17	12071992	0.120372	1
PNN	314417	166	13	199766	49666	140904	2	0	0	50	15	12180292	0.120378	1
GPR87	NaN	NaN	NaN	97432	26486	47880	1	0	0	50	44	26132980	0.120671	1
GPR183	NaN	NaN	NaN	97280	26980	23598	1	0	0	50	44	26109192	0.120864	1
AP1AR	181002	351	22	86906	20824	143298	1	0	0	50	24	13631550	0.120921	1
CLDN18	160932	572	6	90212	26980	120726	1	0	0	50	14	13306992	0.120935	1
DPY19L2	195841	681	-28	213066	56088	316236	1	2	0	50	31	12184130	0.12096	1
MYLK4	470344	285	28	111416	26638	288306	1	0	0	50	13	14220930	0.120971	1
CYLC1	19326	NaN	-45	181640	43624	55974	3	1	0	17	7	2613450	0.120988	1
NBPF9	NaN	NaN	NaN	266190	65436	667812	4	4	1	5	8	2354556	0.121027	1
ZNF543	432083	869	-17	164578	42332	127338	2	0	0	34	15	6155582	0.121042	1
RBBP7	289514	NaN	39	120346	30362	259464	1	0	0	44	15	12264728	0.121205	1
BMS1	420649	787	-27	358644	90174	516876	3	1	0	8	1	1791320	0.121293	1
STMN3	1094905	193	54	50540	13414	35454	1	0	0	50	23	13431632	0.121459	1
ZNF385D	10169	1033	-21	106552	32072	175674	1	0	1	22	12	3221450	0.121662	1
PSD2	714699	223	64	209038	61370	329118	1	1	0	50	23	9592758	0.121691	1
ZNF135	1187584	694	-42	197676	50844	83220	3	1	1	38	15	5188368	0.121792	1
VMO1	1272092	222	28	57342	17556	63840	1	0	0	50	23	12376334	0.121942	1
STOML3	181679	1010	-2	81890	24244	138966	1	0	0	50	16	10309628	0.122016	1
PHF19	645995	270	39	174496	48488	251370	1	0	1	50	41	14938598	0.122042	1
C13orf23	165959	998	5	242972	85690	317832	1	0	0	29	13	6909312	0.122239	1
ARIH1	1093921	432	37	159600	37164	285228	1	0	1	15	8	3875278	0.12226	1
ANXA6	926280	300	41	192508	49400	321708	1	0	1	47	31	12933566	0.122367	1
CRH	277437	480	30	50198	17632	8664	1	0	0	50	18	12766594	0.122454	1
C10orf88	282374	619	13	121562	33250	80370	1	0	0	50	20	17193974	0.12247	1
PROC	443349	175	30	128022	33630	120384	1	1	0	13	5	2656960	0.122493	1
ACTR3B	190917	535	5	117230	31084	243162	1	0	0	50	14	13725220	0.122509	1
SERPINB10	133459	522	19	111302	27322	138396	1	0	0	50	14	12917226	0.122569	1
IFITM5	1463610	437	24	34238	11932	6156	1	0	0	12	1	1809522	0.122601	1
ZNF679	NaN	NaN	NaN	115292	27664	70224	1	0	0	50	44	26156502	0.122609	1
XKR6	125681	704	26	167542	53162	89718	1	0	0	50	50	19022458	0.122692	1
CCDC69	916138	407	56	83562	21660	198018	1	0	0	49	17	10805186	0.122711	1
DTWD2	305376	554	8	81586	23180	148086	1	0	1	50	25	15792572	0.122784	1
PI15	149375	824	-13	71250	19608	140448	1	0	0	50	24	12018374	0.122938	1
LDLRAP1	562107	424	19	85614	23712	155268	1	0	0	50	14	13233196	0.123013	1
SLC25A34	683349	174	22	79002	27132	90174	1	0	0	6	0	983326	0.123014	1
OR13F1	146816	930	-33	83714	25498	13908	1	0	0	50	17	9122128	0.123135	1
DMXL2	380843	422	11	833150	224998	807804	2	0	1	32	11	11115304	0.123152	1
MYO5B	276079	530	40	516420	133722	959994	3	1	1	50	18	11806676	0.12316	1
OR6Y1	179404	940	1	85842	25422	16644	1	0	0	50	28	13979174	0.123205	1
RPS24	361024	184	30	83030	22876	133152	1	0	0	50	22	15933552	0.123267	1
TCF4	92114	936	12	186884	51604	446538	3	0	1	14	8	3204008	0.123355	1
KLF17	865527	167	38	104348	30400	128706	1	0	0	50	24	13311970	0.123432	1
UBQLN4	2005405	213	39	161880	48792	224808	1	0	0	22	14	5081474	0.123455	1
TIGIT	369332	614	19	65816	19570	77064	1	0	0	50	22	13019522	0.123552	1
OR10R2	177013	929	7	87590	27208	11628	1	0	0	50	20	10675112	0.123588	1
TRPM7	325708	250	23	523260	132240	692892	2	0	1	14	7	5286940	0.123655	1
OR8K5	10101	1007	-38	81700	23522	11400	1	0	0	50	17	8997526	0.123691	1
HINT2	847663	227	54	44004	14364	49020	1	0	0	50	33	10879058	0.123817	1
TFB1M	116637	428	26	95190	26448	178980	2	0	0	42	23	9917734	0.123847	1
ACOT6	606300	169	39	56506	15314	64980	1	0	0	50	32	12744934	0.123876	1
CCDC101	NaN	NaN	NaN	81738	23142	163248	1	1	0	50	45	26245004	0.12388	1
TMEM47	7188	NaN	-16	48412	14744	17214	1	0	0	50	38	12510626	0.123946	1
IRS1	146164	493	-3	322734	103056	26220	1	0	0	50	16	12668972	0.124485	1
MEN1	2261775	230	61	163400	51376	183996	2	0	1	50	25	12122076	0.124536	1
DPYSL3	97519	827	-10	157890	43320	275880	1	0	2	38	26	7773888	0.124545	1
GPR34	531498	NaN	45	102866	28690	12084	1	0	0	50	26	15704450	0.124661	1
PAXIP1	162706	628	-6	298376	76912	262086	1	0	1	48	31	16394454	0.124721	1
ANKRD24	2194691	244	41	304874	96520	144666	1	0	0	50	14	9585956	0.124754	1
ZDBF2	328087	597	18	639958	166820	54378	1	0	0	50	14	18453332	0.124772	1
BNC1	206688	679	11	269306	73036	83220	2	1	0	50	21	12158366	0.125047	1
GSTZ1	554839	418	37	61066	16796	160968	1	0	0	43	21	11377466	0.125051	1
EPS15L1	793775	258	19	241034	65056	502170	1	2	0	15	3	4161342	0.125098	1
AP3B2	509813	608	16	288952	84170	383268	1	1	0	50	26	14009232	0.125166	1
LAMA2	67993	771	-6	865488	231762	1694838	6	1	3	14	17	6517114	0.125213	1
DNAJB8	829484	317	50	62168	17518	22572	1	0	0	50	24	11661858	0.125395	1
ZMYND8	303060	186	44	331246	85652	602262	3	0	2	50	24	9859594	0.125399	1
KCNK10	131280	834	-23	155154	44232	238944	1	0	0	11	1	2182112	0.125412	1
HGD	312906	391	5	126464	31996	381330	2	0	0	2	0	618260	0.125472	1
BLM	997342	176	45	393110	101422	434226	1	0	0	50	22	14646416	0.12551	1
TDRD6	141781	596	1	562286	156256	100092	2	1	0	50	25	12157188	0.125819	1
OR13C9	147494	920	-31	84854	24130	9006	1	0	0	50	22	10282078	0.125843	1
MFSD11	827288	206	22	126160	33668	342228	1	0	0	50	11	10475156	0.125965	1
TTLL4	1055730	269	42	326458	92150	465120	2	0	0	9	4	2824996	0.126212	1
FLT1	198131	693	41	396036	104424	590748	2	0	1	9	5	2093952	0.126228	1
ZNF224	544061	558	-31	198322	45866	116850	2	1	0	50	19	8079598	0.126324	1
SVOPL	256342	480	9	134672	40318	227202	1	0	0	3	1	1847788	0.126352	1
MCOLN2	373596	649	-5	160512	39330	279642	2	1	0	35	17	5472760	0.126361	1
CLCNKA	886121	197	43	187416	56544	365028	1	0	2	50	25	10494422	0.126416	1
SLITRK3	26494	1315	-17	257488	77444	17442	5	0	0	6	1	937194	0.126491	1
PEX12	756039	227	14	95304	28728	86526	1	0	0	50	23	14041760	0.126512	1
EMR1	748613	383	27	248140	64562	524172	1	0	0	21	8	5925378	0.126552	1
HDDC2	155442	373	-19	57380	15010	120954	1	0	1	45	19	9920774	0.126583	1
RNF186	559698	259	28	57912	20064	16074	1	0	0	50	21	11783116	0.126669	1
PRMT10	71970	263	20	232864	61484	236550	1	0	0	33	13	7311162	0.126712	1
AQP9	242649	602	4	79610	23902	154470	1	0	0	50	24	12020160	0.126798	1
VTN	1405196	214	10	134102	33136	133038	2	0	0	50	25	11482574	0.126911	1
C15orf63	784327	286	37	36024	9804	107274	1	0	0	50	31	11426790	0.127063	1
RHBDD1	221611	573	11	87856	22952	161538	1	0	1	50	23	12400160	0.127164	1
SYCE1	563924	525	-10	104804	25726	254790	1	0	0	46	15	10975882	0.12741	1
OCRL	330789	NaN	22	255398	63574	531810	3	0	1	8	4	2035622	0.127512	1
OR6T1	107524	830	-5	83296	27398	14136	1	0	0	50	27	13533890	0.127624	1
OR1L8	407749	646	9	81206	24814	6612	1	0	0	50	22	10801766	0.127662	1
JUN	300720	419	5	86374	27170	26562	1	0	0	50	20	14232596	0.127719	1
ACADVL	1782958	316	21	180234	53010	284658	1	1	2	50	20	8601452	0.127835	1
TRIM48	981	1138	-38	63954	15390	222528	1	0	1	38	14	6004000	0.127892	1
PARP11	273563	859	31	97736	21394	524856	1	0	0	17	3	4920810	0.127904	1
C9orf119	1813435	201	46	62966	19570	166098	1	0	0	50	23	11693892	0.12795	1
CLSPN	1224684	303	25	377112	92340	551988	2	0	0	5	0	1787824	0.128104	1
ZC3H8	591586	348	29	85196	18316	69654	1	0	0	50	23	14188516	0.12816	1
TREML1	227466	611	41	82194	26790	110352	1	0	0	50	20	10868608	0.128275	1
PPCS	570562	583	27	81358	26486	69312	2	0	0	6	4	1706048	0.128429	1
SNAI2	16597	598	-22	73074	19836	78090	2	0	0	23	12	3036504	0.128467	1
CEP152	418237	340	6	466108	111530	501714	2	0	1	50	15	15804656	0.128531	1
GTF2E1	307733	475	11	119966	32338	112290	1	0	0	50	14	12931400	0.128614	1
PLSCR2	122649	611	-16	63878	15808	102486	1	0	0	50	37	16253778	0.128739	1
OR13C4	146816	930	-33	83562	25308	16644	1	0	0	50	17	9122128	0.128852	1
AXIN1	1444992	205	40	231420	68286	178296	1	0	0	50	36	16026500	0.128924	1
CHAF1A	2078211	278	37	262428	71478	253422	2	0	0	50	16	10744880	0.129054	1
ZC3H4	1263858	179	37	347054	105298	257184	3	2	1	48	34	11810894	0.129168	1
UBTD1	560569	169	41	60800	18088	47310	1	0	0	50	26	12767848	0.1293	1
CCNT1	1705947	328	30	197106	55404	200298	1	0	1	50	29	9816274	0.129302	1
FCRL3	180228	829	21	200032	57722	334818	1	0	1	13	4	3209366	0.12937	1
EDN3	831202	402	-9	68894	19570	102828	1	0	0	50	16	8758050	0.129409	1
LDLRAD2	502881	181	28	71516	23902	151620	1	1	0	50	24	14450640	0.129475	1
OR5AU1	730598	357	36	95304	28728	20292	1	0	0	50	25	13211232	0.129481	1
C2CD2	251773	366	76	187416	56886	212724	1	0	0	20	8	4549550	0.129503	1
RANBP2	365106	418	20	881942	233776	681720	5	1	0	18	13	6608428	0.129644	1
ZNF473	1643218	222	35	240350	59698	75240	1	0	0	50	25	12288934	0.129725	1
ATP8B2	1695430	236	31	349562	95950	681606	2	0	2	19	13	6479988	0.12975	1
CHST8	487426	623	-26	111720	34998	80142	2	1	0	50	27	8116724	0.12975	1
OR2A2	221024	812	-11	83334	25536	17214	1	0	0	50	19	9280056	0.129952	1
CHRM3	52023	1031	-25	157206	45372	21774	2	0	0	50	47	13573296	0.130005	1
BNIP3L	194595	376	26	61826	15694	267330	1	0	1	50	31	14676322	0.130008	1
LRRC43	808864	187	12	175674	54492	263682	1	0	0	35	19	8121778	0.13009	1
DDX27	886628	261	50	222528	59394	396378	2	0	0	5	5	2106682	0.130275	1
ADNP	386595	367	36	299592	79002	157434	2	0	0	50	31	16252486	0.130336	1
XYLB	301536	437	24	150708	41154	421914	1	0	0	6	5	2729350	0.130486	1
CPA1	419615	298	27	116166	32034	197676	1	1	0	50	17	14648544	0.130565	1
PPA2	217228	603	29	96216	23598	284430	1	0	1	50	22	13597844	0.130606	1
ZNF496	352232	742	-15	159258	45030	183084	1	0	0	16	5	3442876	0.130672	1
ITPKC	1127178	201	27	182742	54150	144324	2	0	0	50	25	11203692	0.130905	1
RAB11FIP5	489748	460	18	170468	55024	97926	2	0	0	50	22	11086576	0.130952	1
CACNG5	284959	536	-39	101878	30362	84132	1	0	0	50	17	12932388	0.131002	1
ACTRT2	308009	634	19	99104	30400	25422	1	0	0	50	15	11932114	0.131282	1
SPHKAP	93607	615	-9	459078	127908	275538	3	2	0	50	23	11209050	0.131415	1
PPAPDC2	224825	673	12	75278	26182	30324	1	0	0	50	23	14871338	0.131507	1
ANKRD6	403943	609	43	196954	56696	135432	1	0	2	17	10	4813650	0.131639	1
KIAA1199	265840	460	2	378556	100016	638514	1	0	1	50	33	20075400	0.131682	1
SH3PXD2B	495571	267	42	246772	70604	242250	2	0	2	50	22	12236874	0.131812	1
CSDA	410051	455	-4	100282	31388	199842	1	0	0	50	18	17374360	0.131885	1
LRP2	420134	683	14	1303552	324368	1891260	5	0	0	7	0	3906628	0.131963	1
INPP5B	445083	232	38	257336	65740	460446	1	2	0	25	8	6110248	0.131999	1
NFRKB	635581	248	-3	354844	109250	573648	3	0	0	4	0	1872260	0.132038	1
DTNA	116061	552	-20	216638	57760	486210	1	0	2	28	16	7918136	0.132094	1
TAAR2	125852	605	19	95456	25384	26334	1	0	0	50	23	11814200	0.132254	1
FBXO45	1149194	156	30	75582	23484	25536	1	0	0	50	19	11309408	0.132308	1
CATSPER2	774279	286	51	151012	40280	302442	1	0	3	23	12	4093740	0.13257	1
TTC36	1348757	167	48	49742	16150	62130	1	0	0	23	14	6449132	0.132672	1
CCDC52	458321	566	22	235828	64448	339492	1	0	0	11	0	2464642	0.132694	1
TMED4	1462615	191	56	62434	17594	90858	1	0	0	50	27	11727142	0.132703	1
FBXO9	450160	386	26	127680	31350	145692	1	0	0	50	16	13394316	0.132912	1
TAS2R3	200522	844	14	83790	25080	24852	1	0	0	50	15	9324098	0.132979	1
C20orf114	478384	482	27	132924	39786	372096	1	0	0	50	17	15162266	0.133015	1
FGD1	299313	NaN	18	258286	78470	205770	1	0	0	45	22	13202264	0.133032	1
ASB5	134663	504	-4	90288	25536	140790	1	0	0	50	25	13955538	0.133151	1
TH1L	1009250	152	30	164084	44650	344964	2	0	0	8	3	2545468	0.133303	1
KIF5A	1347795	303	44	290510	75544	590406	1	0	1	50	28	14623540	0.133322	1
TUBGCP6	944000	242	49	485260	148352	369588	2	1	0	40	23	11458406	0.1334	1
C1orf69	702358	341	15	90402	32832	23256	1	0	0	50	16	11039912	0.133748	1
UCHL5	288979	433	-18	95874	21546	249660	1	0	1	50	19	11493062	0.13386	1
OR51B6	100115	1056	1	82308	24624	5700	1	0	0	50	14	7703132	0.133874	1
POP5	1615212	311	34	46284	12084	83676	1	0	0	50	24	10137374	0.133996	1
ZC4H2	98165	NaN	-21	67412	13528	87666	1	0	0	50	30	11577194	0.134009	1
CST6	3854361	208	57	40242	12198	47424	1	0	0	50	32	10227244	0.134091	1
SYNM	271694	361	-3	410324	126502	31350	3	0	0	50	16	15552754	0.134294	1
SETMAR	96339	400	-20	185136	50502	28956	2	0	0	50	18	7968524	0.134305	1
SEMA4C	822597	392	46	222034	69578	220704	2	0	0	21	13	8328232	0.134627	1
NANS	484638	272	48	98496	27132	108072	1	0	0	50	20	13015304	0.134715	1
POTEF	347607	560	4	299022	75810	142158	2	0	0	50	25	15176478	0.134728	1
OLIG3	210173	486	29	70680	22686	12198	1	0	0	50	21	12795740	0.134743	1
OR52K2	264090	862	-7	81890	26296	15276	1	0	0	50	35	16414518	0.13483	1
PEX19	891852	358	25	84398	21622	200184	1	0	1	43	20	10906266	0.134894	1
ABHD12B	411016	431	41	83182	21698	267444	1	0	0	50	26	13412594	0.135139	1
HADH	230614	771	21	91960	25232	231648	1	0	2	49	24	13863730	0.135166	1
ABHD3	269726	244	57	112708	31160	174078	1	0	1	50	19	13703256	0.135175	1
TMEM91	1193025	249	33	54758	16378	93936	1	0	0	50	26	9617116	0.135181	1
C4orf35	264684	915	25	104538	31122	15732	1	0	0	50	16	12565612	0.135352	1
C12orf63	152762	629	-4	333982	87818	465348	1	1	2	50	25	13751516	0.135371	1
PPP1R13L	1269856	191	31	217474	71516	177384	1	0	2	50	19	10991196	0.135376	1
TSNAXIP1	1039476	143	49	185288	46702	250344	1	1	0	15	6	3443598	0.13557	1
NTF4	2070141	200	35	53124	19494	9804	1	0	0	50	23	10170016	0.135678	1
RAD51AP2	135410	1311	2	321746	76342	75126	2	0	0	50	17	9917658	0.135711	1
TYW1B	NaN	NaN	NaN	199652	48982	495444	1	1	0	6	4	3124664	0.135794	1
LIPA	254295	263	31	112442	28348	222984	1	0	0	50	19	12920266	0.135856	1
PRRX2	702852	198	42	66500	21736	40470	1	0	0	50	28	14267062	0.136005	1
AKAP6	127586	715	-10	629394	169974	287280	3	2	0	50	35	13354340	0.136099	1
SAMD10	1152034	208	48	54492	16758	63384	1	1	0	24	13	6295650	0.136227	1
C1orf110	334195	540	-7	83448	21546	56772	1	0	0	50	18	8795024	0.1363	1
PTCD2	421218	342	27	108984	28386	240540	1	0	0	50	16	13431214	0.136304	1
GDPD4	448138	469	44	147402	37620	347016	1	0	0	11	5	2500780	0.136439	1
CRYBA1	1533931	159	32	62358	14022	171114	1	0	1	37	23	8896674	0.136467	1
IKZF3	1607516	292	26	143526	34314	346104	2	1	0	10	2	2031860	0.136472	1
KIAA1598	202512	533	-14	180310	43130	327294	1	0	0	12	4	2917032	0.136517	1
CCDC59	53465	1263	-24	68248	16112	73986	1	0	0	50	24	10304650	0.136532	1
PCDHGA2	662513	568	2	246316	79154	364458	2	0	0	33	14	9677194	0.136636	1
ZNF155	498673	419	-36	149872	36290	93936	1	0	0	50	12	11204224	0.136646	1
C1QC	389456	541	29	63954	21090	23826	1	0	0	50	24	13408186	0.136657	1
CTBP2	283236	508	20	261858	86184	243504	2	0	1	50	23	14870236	0.137176	1
TMTC4	123356	622	28	208506	59508	371868	2	2	0	50	25	11188834	0.137239	1
ZDHHC2	223323	568	3	105564	25764	132582	1	0	0	50	16	13514054	0.137395	1
B3GAT1	270422	686	5	87780	29070	50958	1	0	0	50	19	14545412	0.137484	1
LIN28B	108630	702	-4	68286	18924	97698	1	0	0	50	29	15149650	0.137669	1
KIAA0174	471197	218	31	98762	28804	195054	1	0	0	42	15	9342376	0.137873	1
VPS11	1390854	195	58	259502	69616	241110	3	0	1	18	9	5679746	0.137877	1
CA6	840956	264	31	86298	22800	225492	1	0	1	50	25	10992982	0.137985	1
SERPINB9	457673	201	41	103512	28158	170886	1	0	0	50	22	11013464	0.138226	1
MPRIP	783403	214	11	290358	79686	515166	3	0	0	48	25	14037694	0.138295	1
ZFX	615356	NaN	50	229026	56544	151734	2	0	0	50	24	11069590	0.138295	1
PIK3AP1	794261	622	28	221920	61028	418608	2	1	1	41	23	9814412	0.1383	1
LANCL1	159584	453	3	111340	29564	225264	1	0	0	50	15	10897222	0.138315	1
SMAD9	189427	731	7	126730	35606	146376	1	0	0	50	19	14057264	0.138363	1
RPE65	201619	477	-16	150138	38646	280212	1	0	0	44	11	11075936	0.138417	1
CFDP1	507054	133	17	85348	19988	165528	1	0	1	50	20	12544902	0.138493	1
OR7G2	311030	471	-63	90098	28006	4446	1	0	0	50	20	10248144	0.138495	1
C20orf27	860065	241	43	54834	15846	106476	1	0	0	21	8	5176094	0.13858	1
FOXD4L1	528113	595	15	103702	36176	36024	1	0	0	50	21	13260784	0.138677	1
CXCR1	718028	301	27	91504	28994	24282	1	0	0	50	29	14910744	0.138695	1
KAL1	16107	NaN	-30	185554	53276	155040	2	0	0	50	33	11930442	0.138748	1
ANKRD10	506421	402	22	113772	32490	143184	1	0	0	46	19	14794882	0.138879	1
LIMS1	363356	408	30	93822	21774	227430	1	0	2	23	7	6154936	0.139022	1
OR52B4	363779	797	-8	83676	24510	10374	1	0	0	40	27	11923222	0.139048	1
EPHA4	54488	1025	5	271282	73796	387144	2	1	0	50	16	8736998	0.139071	1
PCIF1	725555	209	59	193306	54644	221046	1	0	2	50	25	10526608	0.139121	1
LACRT	615189	494	31	38760	11058	145350	1	0	1	10	6	1832512	0.139128	1
CEACAM6	1341589	499	16	92340	27930	194598	1	1	0	50	17	10262508	0.139258	1
EIF5B	387331	612	25	345800	82270	505134	2	1	0	33	13	9552896	0.139326	1
ASMTL	NaN	NaN	NaN	176776	51338	248862	1	0	0	6	3	2880438	0.139342	1
OXER1	343875	378	28	107236	38000	27702	1	0	0	50	18	13859474	0.1394	1
ZDHHC21	203594	844	-18	74214	19950	116850	1	0	1	22	9	4903140	0.139421	1
XKR9	241667	562	22	102448	26372	61104	1	0	0	50	19	10318748	0.139425	1
RIMS2	198819	1035	-8	387904	106400	950988	2	2	2	22	14	5918120	0.139462	1
OAS3	613755	433	38	292524	86640	210672	1	0	1	50	27	16015556	0.139582	1
FCGR2C	693228	503	23	89186	24586	115482	1	1	0	50	23	11207530	0.139627	1
KLHL22	542099	326	28	170050	49856	417468	1	0	2	27	21	7921138	0.139641	1
CRYBB2	174680	535	-35	58482	14478	111150	1	0	1	14	3	3191126	0.139691	1
SDR9C7	2103486	286	26	83676	25080	104880	1	0	0	50	18	13113268	0.139708	1
SGSM1	365627	308	-21	318592	85766	326154	1	0	0	31	14	10937236	0.139764	1
OR51A4	65798	1006	-15	82080	25080	9576	1	0	0	50	28	11561082	0.139884	1
BPHL	444075	435	41	80028	22800	209304	1	0	1	50	31	15977822	0.139951	1
TMEM9	572258	333	23	50768	14440	107616	1	0	0	15	8	3717654	0.140126	1
DUSP9	1716845	NaN	44	99446	33592	34200	1	0	0	15	14	3817100	0.140175	1
ZNF660	435137	541	40	91276	22268	23598	1	0	0	50	22	11164856	0.140319	1
GPR21	NaN	NaN	NaN	93252	26334	16074	1	0	0	50	44	26101022	0.140322	1
HOXD11	242935	874	15	88198	28196	19608	1	1	0	15	6	1920292	0.140406	1
SLC6A15	20920	1015	-34	209950	57380	220818	2	0	1	50	26	9589528	0.140533	1
SCO1	59713	749	-45	82194	23598	115596	1	0	0	50	29	14961968	0.140668	1
C20orf29	740484	241	42	51794	17860	38874	1	0	0	50	27	13235704	0.140859	1
THOC2	333292	NaN	4	453720	108984	742254	2	0	0	31	7	9149526	0.140894	1
TFPI	50680	404	-4	99446	23104	135888	1	0	0	50	25	12834614	0.140972	1
C21orf91	113501	686	26	83752	19988	92226	1	0	0	50	54	19425030	0.141176	1
CHAC1	1049616	176	50	69502	22268	39672	1	0	0	50	21	11431692	0.141178	1
HSP90AB1	1037256	312	54	201628	51110	237576	1	0	1	17	9	4311366	0.141234	1
MORN3	743586	194	50	68628	16074	80256	1	0	0	50	22	9459568	0.141373	1
GPR113	644558	346	30	307192	97508	155382	2	0	0	50	23	14182512	0.141582	1
NR1I2	422482	474	24	130416	35568	175218	1	0	0	50	18	15916908	0.141599	1
ACBD5	383472	555	36	149074	36290	252738	1	1	0	39	9	9513946	0.141621	1
ERP29	812811	317	45	70680	19836	69312	1	0	0	50	38	15164736	0.14173	1
C14orf101	137131	961	2	194978	53998	340746	1	0	0	18	6	3451616	0.141742	1
PRDM13	225399	799	2	181716	61788	69540	1	0	0	50	16	14076226	0.141791	1
BPIL3	515931	491	46	125438	36100	381216	1	0	0	50	20	14587782	0.141846	1
FAM190A	104011	1180	-4	246810	68856	93708	1	0	1	50	28	12333584	0.142018	1
GTPBP4	338115	407	30	179360	45334	362976	2	0	0	46	16	13816154	0.142288	1
KRAS	259193	512	16	65132	15694	101460	1	0	0	24	14	5575816	0.142396	1
CABP7	848649	195	37	60002	15922	120384	1	0	0	50	27	10798536	0.142406	1
DNAJC27	270621	296	35	77026	19646	167580	1	0	0	50	21	12481822	0.142486	1
ACTL6B	1884430	247	60	119282	32680	185934	1	0	0	50	28	20911248	0.142504	1
PPP4R2	128046	483	17	117876	28956	140106	1	0	0	50	16	11512860	0.142519	1
B3GALT2	NaN	NaN	NaN	113772	30894	24738	1	0	0	50	44	26114246	0.142566	1
PPM1K	432936	304	25	101954	28348	172938	1	0	0	50	20	12028976	0.142585	1
ZKSCAN5	1460222	332	56	231496	58520	161880	1	0	0	50	27	10080640	0.142634	1
SORBS1	295509	445	17	372742	106058	768588	2	0	3	50	23	15914400	0.142663	1
MAB21L1	NaN	NaN	NaN	95228	27892	29298	1	0	0	50	44	26115804	0.142671	1
ITM2A	13949	NaN	29	72504	20064	61902	1	0	0	38	23	10205318	0.14269	1
OVOL2	764857	499	-9	74974	20786	30096	1	0	0	50	16	8765118	0.142721	1
AIM2	97976	866	8	94886	25042	139878	1	0	0	50	26	12633404	0.142724	1
TMCC3	242132	576	26	128820	36024	111948	1	0	0	50	17	14777554	0.14274	1
TBCB	978272	326	6	67222	18848	185136	1	0	2	50	14	10156450	0.14274	1
OR10Z1	179404	940	1	81396	25878	11628	1	0	0	50	28	13979174	0.142816	1
MBOAT4	NaN	NaN	NaN	115976	34276	0	1	0	0	50	44	26092890	0.142827	1
HHLA1	NaN	NaN	NaN	148390	40394	0	1	0	0	50	44	26099008	0.14302	1
LRTM2	245027	593	30	97584	30666	28614	1	0	0	50	18	12984562	0.143091	1
ARRDC4	32065	851	-57	112974	33516	169290	2	0	0	7	3	1874920	0.143175	1
KCNJ15	109140	246	56	100320	28728	19950	1	0	0	50	17	12689492	0.143285	1
GP5	324325	269	27	142044	50274	20292	1	0	0	50	15	18021462	0.143376	1
MAPKAPK2	477806	261	32	116014	31616	321594	1	1	0	42	13	11342810	0.143476	1
WDR16	79661	336	-24	171988	46550	314640	1	0	0	29	12	4908954	0.143483	1
SH3GL3	179993	757	-3	98192	24472	162108	1	0	1	50	26	13549774	0.143491	1
C4orf50	109875	686	16	74746	22952	158802	1	0	0	50	24	11036872	0.143607	1
NAA35	320125	381	21	209456	48868	453606	2	0	0	19	13	6213988	0.143631	1
PLSCR5	124275	768	-20	75810	20406	72504	1	0	0	27	14	6513352	0.143642	1
ADCY4	906124	173	39	290054	90022	448248	2	1	0	25	10	8447818	0.143656	1
C6orf138	100851	907	-18	225872	64942	50388	2	1	0	26	13	3861978	0.143774	1
LRRC16A	247903	576	28	383230	102410	560880	1	1	0	50	18	13976894	0.143867	1
FAM83E	1597109	242	31	122512	43358	116280	2	0	0	50	32	10835966	0.143922	1
IL28B	1838894	286	29	52060	17252	65436	1	0	0	34	23	7889674	0.144353	1
DUSP12	447958	504	29	93746	25384	128136	1	0	0	50	25	13820486	0.144411	1
SLC4A5	1065336	272	45	313272	88236	708966	3	0	1	10	6	3103270	0.144428	1
CDC7	269978	454	-6	160740	41382	198702	1	0	0	50	11	11679642	0.144621	1
PEX26	516479	239	27	81244	25688	113772	1	0	1	50	19	10946470	0.14474	1
ZNF225	554986	634	-28	197220	46398	98496	1	0	0	50	22	7853346	0.144761	1
OSTalpha	1042183	210	51	91238	29032	180918	1	0	0	50	18	9923852	0.144873	1
C3orf45	843769	206	51	43776	14250	55290	1	0	0	50	30	10924088	0.144874	1
OMP	437413	450	40	42940	13034	342	1	0	0	3	1	589342	0.144905	1
PLOD2	118043	471	-12	214510	53732	316806	1	0	0	9	4	3115202	0.144931	1
FAM124B	310772	460	12	128668	38342	22458	1	1	0	9	2	1670100	0.145132	1
SLFNL1	341851	171	29	107692	33212	88464	1	0	0	50	23	16763776	0.145187	1
ADH6	167884	786	-3	103740	28956	213066	1	0	0	50	24	12938734	0.145397	1
DBNDD1	1056657	221	35	51262	15314	54834	1	0	0	50	21	7494170	0.145651	1
PIP5K1B	184422	543	27	151050	39672	474012	1	0	0	32	9	9640182	0.145751	1
ATP7B	353147	461	28	393148	117344	521664	2	0	0	10	4	3129908	0.145961	1
BSDC1	1529661	216	41	123462	34542	183882	1	0	0	50	17	13194854	0.146008	1
TOM1L1	131125	869	-61	135432	34428	361038	1	0	0	6	0	1262056	0.146034	1
QRICH1	1848854	185	39	209494	60344	252510	1	0	3	25	12	5059472	0.146114	1
XIAP	337935	NaN	14	138168	34884	112518	1	0	0	50	22	15375028	0.146151	1
OR6B1	222080	812	-11	81890	24814	8094	1	0	0	50	19	9280056	0.146176	1
ZNF32	310272	630	-6	75164	19456	39672	1	0	0	50	23	10456878	0.146183	1
OR6N1	103627	985	1	81472	25460	4674	1	0	0	50	29	12205410	0.14634	1
FBXO28	638932	174	13	99978	28272	84132	1	0	0	50	23	14246124	0.146367	1
MXD4	836839	332	29	57266	17062	45942	1	0	0	50	24	10412380	0.146563	1
OR56B1	139577	922	2	84778	26372	17100	1	0	0	50	24	9571668	0.146622	1
ST6GAL2	52131	1042	-22	149454	44004	110808	2	0	0	33	23	8222478	0.146623	1
RAD18	302992	473	18	140980	34352	271092	1	1	0	40	13	10805338	0.146743	1
MED20	429349	341	34	58140	16074	112746	1	0	0	50	30	12265374	0.147074	1
A2ML1	300254	407	12	402800	110884	848046	1	0	0	19	3	5630194	0.147101	1
BPIL2	371339	401	3	141056	39064	326154	1	0	0	47	14	11894646	0.14712	1
SLC10A1	610490	333	47	93328	28196	87666	1	0	0	50	20	12807330	0.14717	1
SLC1A2	643540	263	15	155116	46094	277248	1	0	0	50	22	15112828	0.1472	1
LGALS9	186737	462	-5	98572	27740	251940	1	0	0	48	13	11165312	0.14741	1
N4BP2L2	237148	455	47	335388	78774	176928	1	0	0	32	18	9844090	0.147519	1
C1orf174	248975	412	20	65854	18962	77976	1	0	1	50	21	11227518	0.147588	1
MAPK3	NaN	NaN	NaN	108186	31920	128592	1	0	0	50	44	26219126	0.147732	1
POLR2C	760307	159	42	78014	20254	221844	1	0	0	50	27	12388988	0.147904	1
TCEA2	1092168	208	49	83334	23370	158916	1	0	0	50	29	12491968	0.148002	1
SPZ1	316792	617	34	118978	28424	25080	1	0	0	50	17	10417738	0.148036	1
EIF4A3	674340	219	22	115178	30742	240084	2	0	0	6	1	1423252	0.148333	1
SEC31B	1153157	264	50	320112	94848	539448	2	0	1	50	24	14175026	0.148571	1
C5orf51	113456	795	23	82384	20786	100890	1	0	0	50	28	11545388	0.148601	1
SLC9A3	787824	367	29	223402	69464	206796	1	1	1	50	26	12478516	0.148674	1
CRISP1	70111	1258	-4	71820	16872	167466	1	0	0	50	25	11256436	0.148776	1
ADAM15	1696720	214	44	236626	69122	406524	1	0	2	50	34	10957908	0.148871	1
WIBG	1994705	229	35	58368	16986	55746	1	0	0	50	22	10100210	0.148898	1
RFX8	NaN	NaN	NaN	132810	34314	0	1	0	0	50	44	26092928	0.148908	1
DIO2	47674	533	-44	83030	24586	73872	1	0	0	40	16	8266482	0.148911	1
KTI12	NaN	NaN	NaN	90592	31046	11856	1	0	0	50	44	26101516	0.14907	1
ATE1	233024	427	-3	158688	39216	239514	1	0	0	50	13	12894692	0.149176	1
LGALS8	464894	556	5	101042	26296	229596	1	0	1	50	20	13984418	0.149412	1
AASS	57655	988	-13	258096	69426	490086	1	0	2	19	16	6816402	0.149571	1
MBNL3	143759	NaN	34	106210	30020	173394	1	0	1	35	13	9327898	0.149645	1
SLC23A3	773232	177	36	166478	50236	196194	1	0	0	7	3	2170484	0.149661	1
SRRM2	1717244	210	42	696958	250952	258894	3	0	1	30	19	6870590	0.149793	1
OR6B2	315906	569	21	81054	25764	6498	1	0	0	35	19	8829832	0.149832	1
TAAR6	178165	618	22	91466	26638	7866	1	0	0	50	29	11419570	0.149962	1
OR56A4	432250	877	-13	95418	29526	10944	1	0	0	50	31	11468134	0.150019	1
CRYBA2	922162	386	35	54910	14858	62700	1	0	0	50	28	10685296	0.150118	1
TRPV4	825887	423	41	235524	69540	274968	1	0	1	39	24	10164924	0.150191	1
OR2M2	19998	935	-32	92074	26714	16302	1	0	0	50	17	8184440	0.15032	1
OR2M5	19998	935	-32	82346	24586	16986	1	0	0	50	17	8184440	0.150438	1
ZNF235	661800	671	-34	205770	48792	106476	2	0	0	50	21	7144570	0.150473	1
ADAMTS14	546305	566	37	332500	96710	367536	2	1	1	15	8	4564142	0.150702	1
IL1A	578617	298	38	76532	19228	151962	1	0	0	16	8	4350582	0.15075	1
SLC30A5	420762	273	29	218310	60534	334362	1	0	1	50	12	16114508	0.15108	1
GLI3	41720	589	-12	422484	124602	373464	3	0	1	46	27	12756334	0.151229	1
P2RY1	224331	861	8	98344	29564	16530	1	0	0	50	18	10866632	0.151247	1
TMTC2	61571	1375	-11	228304	62966	229482	2	0	0	39	24	9596824	0.151256	1
NPRL2	843769	206	51	106628	28234	233130	1	0	0	13	7	2189864	0.151278	1
DLGAP3	603922	534	28	257222	82042	176700	1	1	0	41	27	12775068	0.151295	1
ZNF221	464210	419	-38	172520	40660	98382	1	0	0	50	12	12187018	0.151451	1
PDE1A	359828	401	-5	158954	39862	380760	1	1	1	50	16	14756426	0.151472	1
CDH18	4731	1195	-17	217664	57418	264936	4	1	1	14	7	1774144	0.151674	1
TTPA	137738	789	-12	75734	21736	64752	1	0	0	50	18	11574420	0.151774	1
SULT1B1	14468	1020	1	85348	19418	151506	1	0	0	50	31	10467024	0.151954	1
OR2K2	348469	501	19	82802	25498	7524	1	0	0	50	29	14616130	0.152184	1
CARD11	635400	558	24	318402	87096	501372	2	0	0	29	9	8162856	0.152329	1
KRTAP13-3	4608	1035	-69	46398	12882	15048	1	1	0	17	3	556662	0.152345	1
ATP6V0B	875223	214	39	56772	16872	207822	1	1	1	21	9	3808474	0.152371	1
DUSP22	224772	684	46	53200	13262	209874	1	0	0	18	9	4443340	0.152473	1
OR2L2	20939	1015	-27	82916	24586	24168	1	0	0	50	34	11147224	0.152509	1
PRKCE	172588	465	32	204516	54264	400824	1	0	1	26	20	8421788	0.152571	1
SPINT2	1410213	301	-1	69464	19798	136230	1	0	0	50	16	9883344	0.152677	1
NAALADL2	58421	1139	-15	219450	58938	300276	1	0	2	24	21	7204762	0.152844	1
TMPRSS11A	212678	809	4	118028	30400	268014	1	0	0	50	14	11847450	0.152877	1
TRPC6	70247	847	-24	257336	66880	270294	2	0	0	30	15	8112354	0.152956	1
MLST8	2179404	224	39	91276	24206	167238	1	0	1	50	13	8472252	0.153011	1
NEK7	114791	402	-13	86298	21432	293208	1	0	0	22	8	5978844	0.153152	1
C4orf37	69244	1096	-24	127756	34352	289104	1	0	0	40	31	15222648	0.153158	1
PRKCG	831741	360	-41	192280	54188	336642	1	0	4	32	17	5938488	0.153159	1
GGCX	1241734	170	39	206530	59432	342456	1	0	0	29	23	7685500	0.153244	1
MYBL1	329076	140	37	211242	53124	156864	1	0	0	40	10	10280634	0.154426	1
KCNB1	1002860	392	54	228380	65854	24054	2	0	0	50	28	13008502	0.154454	1
DNAJB13	533576	196	41	88388	23218	173052	1	0	0	50	23	11277032	0.154496	1
HOXD1	245316	874	13	84322	28652	36936	1	0	0	50	12	8803840	0.154714	1
HSD17B4	302141	472	27	206416	56126	514368	1	0	0	29	3	7980418	0.154784	1
TAS2R1	349235	840	-18	79344	23256	19494	1	0	0	50	30	10213716	0.154823	1
ARGFX	289448	613	18	86032	23864	74100	1	1	0	4	1	887148	0.15484	1
ADAMTS8	693280	382	-6	234764	73264	168492	1	1	1	50	24	11541132	0.155257	1
RG9MTD3	489340	453	23	89908	22154	156522	1	0	1	50	29	11199702	0.155295	1
TBX15	87793	927	-4	134710	38000	127338	1	0	0	50	26	13068770	0.155325	1
STX16	1026997	504	15	90402	24738	214206	2	0	1	50	22	8661872	0.155448	1
OR5B2	475497	835	-29	82498	23978	15732	1	0	0	50	20	7541176	0.155463	1
RECQL4	1755818	291	7	320226	102714	185478	3	0	2	50	22	10765932	0.155649	1
PLD6	910162	218	11	65360	21850	16416	1	0	0	50	25	12241282	0.155964	1
SLC38A4	518041	415	-10	153140	40660	315552	1	0	1	50	19	15421996	0.155979	1
RGS14	942017	227	53	152608	47690	210102	2	0	0	47	20	10882592	0.156033	1
ZNF830	268361	579	-14	100206	27816	82650	1	0	0	50	23	14311028	0.156089	1
HDAC7	391157	182	29	266190	84474	370614	1	2	0	38	21	11447462	0.156095	1
NPIPL3	499242	417	49	292030	99674	0	1	0	0	50	26	13047566	0.156127	1
ACTL9	536422	487	-47	106134	36708	16416	1	0	0	50	16	13059422	0.156179	1
OR4M1	275024	858	-57	82308	24966	11628	1	0	0	50	24	7482998	0.156278	1
CYS1	863812	214	44	40698	14592	18810	1	0	0	50	28	11701454	0.156333	1
FAM47A	7968	NaN	-15	206948	64144	14706	2	0	0	50	38	13489012	0.156493	1
STRA8	425774	594	40	92416	24206	177156	1	0	0	28	12	9005088	0.156583	1
IL1R1	232947	522	20	159448	40052	213522	1	0	0	50	22	12657876	0.156748	1
BRSK1	1032110	209	12	210140	64486	312360	3	2	0	50	24	10508482	0.156751	1
ZNF133	575071	471	-1	176928	48564	60990	1	0	0	50	11	12740868	0.156806	1
SGCA	1277832	210	26	103930	33098	144324	1	0	0	39	15	10820462	0.156826	1
MDH1B	206970	816	1	144818	37924	294348	1	0	0	50	19	13762878	0.156867	1
MAPK10	77738	549	-4	133380	32148	321936	1	0	1	50	31	15230742	0.156965	1
ZNF257	75568	1305	-69	156560	37696	110352	2	0	0	33	31	7124848	0.157137	1
PSMC5	1446139	380	27	113012	31654	292752	1	0	0	21	7	6660526	0.157216	1
NAPSA	1072052	528	26	111530	36556	144324	2	0	0	50	18	9440530	0.157227	1
GAMT	2319333	196	35	85006	25916	40698	1	0	0	50	14	11197346	0.157244	1
MFSD3	1755818	291	7	102524	40774	65436	1	0	0	50	22	10765932	0.15729	1
RIMKLA	573046	574	22	104994	30894	115026	1	0	0	27	6	6161016	0.157343	1
SELENBP1	1322568	174	42	130226	36784	294918	1	0	0	4	2	1565600	0.157343	1
CPPED1	75434	797	-3	85880	23218	47880	1	0	0	50	30	14681148	0.157349	1
FAM81B	316501	511	4	128668	30590	299820	1	0	0	19	7	6062254	0.157732	1
IL3RA	NaN	NaN	NaN	109668	28842	225606	1	0	1	50	45	26313062	0.157735	1
FKBP15	448462	456	9	335958	93594	341544	1	1	1	29	10	7747174	0.157813	1
PRPF40A	285742	716	16	266760	63270	297768	2	0	1	27	13	7753976	0.157817	1
SLC44A1	265154	490	0	181412	50464	351918	1	0	0	50	16	15433510	0.15796	1
ACTR1B	362146	520	25	103474	30020	200184	1	0	1	50	16	14959954	0.158057	1
ATXN7	156786	683	8	258780	77748	221274	3	2	0	4	3	1236786	0.158196	1
ARPP21	3796	1075	-21	227012	60496	416556	2	0	1	10	5	1799414	0.158206	1
SLC17A5	713348	132	31	135432	38760	210900	1	0	0	50	20	13788528	0.158234	1
BRI3BP	1000229	229	37	65132	21964	44802	1	0	0	50	20	10195438	0.1583	1
ST8SIA4	24350	1122	36	98306	26866	149796	1	0	0	50	32	15271174	0.158309	1
RGP1	922448	190	48	115254	36480	179322	1	1	1	9	4	1717904	0.15836	1
ACADSB	256010	673	17	120422	32224	218424	1	0	0	34	9	6829892	0.158444	1
GAB4	156217	639	-95	156142	44612	183540	2	0	0	50	29	9221802	0.158502	1
DOLPP1	1428394	206	30	65968	19190	173622	1	1	0	50	26	12375992	0.158537	1
UPRT	145779	NaN	-5	85044	23712	152076	1	0	0	50	30	12746378	0.158542	1
BARX2	287214	440	-19	75088	22268	97128	1	0	0	50	20	12080656	0.158619	1
TEKT1	1077116	438	14	115824	30894	145920	1	0	0	50	15	9795412	0.158625	1
OAZ1	1603571	240	27	62244	18240	14934	1	0	1	10	7	1248300	0.158653	1
TNNC2	742720	180	48	47424	10146	107844	1	0	0	18	10	3449792	0.158676	1
ZNF384	2816983	210	61	157358	44422	199728	2	0	0	50	30	14013868	0.158848	1
KIAA1614	232445	398	15	307724	103474	139422	1	0	0	50	24	11289572	0.158881	1
KCTD2	1111289	171	31	71022	21774	127908	1	0	1	50	22	10110014	0.158909	1
ITGB1BP2	728362	NaN	26	98344	25460	155838	1	0	0	50	24	15104050	0.159053	1
TRPC4AP	1128095	236	45	220894	60458	418722	1	0	0	7	2	2775064	0.159213	1
HS6ST1	406221	635	24	108376	33212	8208	1	0	0	50	16	13771010	0.159236	1
RNF217	120614	269	-24	78470	18772	154698	1	1	0	36	16	5952548	0.159379	1
MID2	167346	NaN	49	202008	53808	194712	1	0	0	14	6	3524842	0.159558	1
SIDT1	466309	468	21	231800	62320	626658	1	1	1	23	9	4729746	0.159641	1
CNR2	923316	254	23	93594	30324	160854	1	0	0	50	19	11669344	0.159785	1
VCAN	253331	529	0	905768	262390	297198	2	1	0	42	9	8879498	0.15983	1
ANGPTL7	NaN	NaN	NaN	96064	24434	115026	1	0	0	50	44	26198074	0.159872	1
CCDC77	409007	372	27	138168	34086	292638	1	0	0	38	12	9293622	0.159923	1
STK16	694442	193	44	83752	23636	221046	1	0	0	50	32	13909710	0.160329	1
ATP1A2	835734	386	23	277818	81396	484500	2	1	0	50	32	16674590	0.160415	1
SAMD4B	1748498	252	32	185668	57038	234954	1	0	1	10	7	3416428	0.160459	1
OR5K4	414958	885	-14	85386	24510	8322	1	0	0	49	31	10716798	0.160559	1
ZNF747	2214934	142	54	48564	17556	69882	1	0	0	50	23	11210000	0.160592	1
IL10RB	861800	317	87	91390	23066	163704	1	0	0	50	28	10063464	0.160628	1
WDR62	980636	320	19	414238	121562	567948	2	2	3	50	24	10715316	0.160656	1
PAPOLA	328369	576	19	208886	55822	470136	1	0	0	34	10	12461454	0.160728	1
C14orf49	202508	475	32	263302	78014	346446	2	0	0	33	23	10868228	0.160761	1
ZNF512	1192074	306	43	159524	40888	335958	2	0	0	5	0	1441112	0.160792	1
PCCB	229049	484	25	154622	43966	338238	1	0	2	50	16	12077578	0.160826	1
MLLT1	1294183	417	20	153596	42940	172938	1	1	0	50	13	10893194	0.160995	1
PCMTD1	63777	905	2	100244	24472	84702	1	0	0	50	14	7727338	0.161095	1
OR11L1	87551	993	-35	84208	26258	13566	1	0	0	50	23	9888132	0.16114	1
CCDC106	1077402	254	-10	76380	22002	80256	1	0	0	50	20	9390294	0.161411	1
NPSR1	106021	949	0	112708	30818	454062	1	0	2	50	26	14178332	0.161445	1
OR2F2	368507	732	-11	82118	26524	12084	1	0	0	50	27	10623850	0.161506	1
LIG4	71759	952	-32	247532	64828	10944	2	0	0	50	19	7448684	0.16161	1
EPHB1	74866	856	9	268280	75430	354426	2	0	2	50	29	12520924	0.161666	1
OR5D18	4183	1091	-36	81928	25346	7296	1	0	0	50	21	7816220	0.161732	1
MIA2	314590	300	21	180766	45524	97584	1	0	0	50	18	15418766	0.162031	1
GNLY	1099615	181	41	41192	11590	102828	1	0	1	28	15	4771660	0.162085	1
LRP1B	8988	1120	-11	1302374	311866	1988160	7	4	4	29	30	8994144	0.162122	1
STAM2	394536	218	24	147896	37924	245100	1	0	0	50	18	12748050	0.162211	1
LRRIQ1	25069	946	-28	486552	114798	456000	2	0	2	18	5	3360074	0.162239	1
P2RY8	NaN	NaN	NaN	92492	31084	25422	1	0	0	50	44	26115120	0.162257	1
ABHD2	639252	388	22	118142	31654	385890	1	0	0	26	11	10424274	0.162325	1
CD1A	120861	833	3	89984	24472	173166	1	0	0	50	18	11193432	0.162448	1
YJEFN3	868278	284	7	79572	26220	94164	1	0	0	50	22	11197726	0.162493	1
CD82	211161	551	20	75316	19988	168834	1	0	0	50	19	10294466	0.162702	1
HS1BP3	580167	278	28	106172	31198	117192	1	0	0	40	14	9315168	0.162725	1
SLC38A5	726793	NaN	2	130948	37544	72846	1	0	0	50	17	12332064	0.162732	1
ZNF621	195638	546	22	119358	32946	95760	1	0	0	50	17	12640852	0.162741	1
FGD5	489640	490	39	394440	114570	269838	2	0	3	50	32	12044366	0.162857	1
SLC30A8	496501	456	8	102562	28082	224010	1	0	0	22	10	6649544	0.163029	1
CELSR1	467110	260	11	796784	249850	466602	5	1	1	50	23	14906906	0.163177	1
BTN3A3	384310	375	47	158992	45182	213750	1	0	0	50	14	10734088	0.163361	1
OLIG1	801943	554	66	66690	26448	0	1	0	0	50	25	10618340	0.163383	1
TAS2R16	54952	972	-23	78280	22040	15618	1	0	0	50	45	13807110	0.163521	1
TSPYL6	619188	448	9	108414	32148	27930	1	0	0	50	23	13908152	0.163562	1
COQ9	749108	159	39	88122	25080	161424	1	0	0	50	23	11609494	0.163698	1
JRKL	272651	489	14	141512	38038	16872	1	0	0	50	12	9869968	0.1639	1
OR6B3	315906	569	21	86070	27360	5814	1	0	0	35	19	8829832	0.164227	1
MGAT5B	1010920	228	17	224580	64638	317148	1	0	0	50	31	12618736	0.16425	1
P2RY14	130485	632	8	91200	25194	43206	1	0	0	50	29	11370854	0.164322	1
PAFAH1B1	612041	184	14	115102	29564	180006	1	0	1	50	21	12275406	0.164382	1
UBXN7	1165640	231	37	137066	35302	261630	1	0	0	42	9	8105514	0.164397	1
OGDHL	251871	545	15	278312	77368	383154	1	1	0	41	24	12298814	0.164647	1
ACER1	943949	407	31	73796	19342	89490	1	0	0	50	31	11499788	0.164649	1
SLCO5A1	145499	674	16	227658	66348	266190	1	0	0	19	4	3181474	0.16465	1
CCDC38	396472	400	6	161994	37962	335730	1	0	0	23	3	6047472	0.164711	1
CCDC153	1258103	195	57	59470	15884	69312	1	0	1	3	5	1003086	0.164787	1
ANGEL2	315884	412	12	150746	39292	213294	1	0	0	50	19	14674232	0.164946	1
C2orf69	214653	674	14	104272	28196	5814	1	0	0	50	18	10616934	0.165058	1
CABP4	1392213	215	53	74062	22838	81510	1	0	0	50	19	9922484	0.165155	1
SFRS11	296676	445	-11	132696	38646	323418	1	0	1	50	17	10575932	0.165217	1
SNAP25	168916	372	-41	71782	16112	172596	1	0	0	18	4	3644960	0.165476	1
SLC15A5	NaN	NaN	NaN	157776	44232	228	1	0	0	50	44	26103074	0.165639	1
CCDC127	1040169	530	24	71174	19000	45372	1	0	0	50	18	9267478	0.165673	1
MGAT1	830596	566	25	115178	37354	22344	1	1	0	17	14	3866804	0.165679	1
TFAP2C	280847	442	-44	120612	36366	150252	1	0	0	50	14	11293106	0.16578	1
CA12	449769	275	47	98952	27018	176130	1	0	0	50	22	14669520	0.165856	1
ZFP28	135553	817	-69	238108	62510	138738	2	1	0	45	24	9929704	0.165958	1
UBA1	819569	NaN	38	290016	83334	295716	2	1	0	7	7	1847826	0.166036	1
TEAD2	2183690	309	30	122322	35910	255018	1	0	0	50	9	10233628	0.166099	1
AKAP12	340429	383	11	476976	137256	61788	1	0	0	50	17	12561090	0.166224	1
PIH1D1	2173457	290	44	80902	22496	195282	1	0	0	50	14	9391852	0.166334	1
BTD	433102	235	32	146794	40736	121068	1	0	0	50	23	13350806	0.166397	1
DNAJC4	1608193	179	61	65816	19456	152646	1	0	1	50	33	11676754	0.16641	1
VN1R4	427680	921	-46	79648	23522	12198	1	0	0	50	14	5936436	0.166431	1
HEPH	282730	NaN	4	334552	89414	258666	1	0	0	24	10	6493098	0.166526	1
REST	590352	569	37	297692	79420	58596	1	0	0	50	41	14432362	0.166533	1
BTBD19	NaN	NaN	NaN	77254	25802	15048	1	0	0	50	44	26099464	0.166668	1
POU5F1B	NaN	NaN	NaN	93480	29640	1026	1	0	0	50	44	26089280	0.166742	1
COG8	1202748	125	20	161006	51376	220362	1	0	0	23	16	4870080	0.166799	1
ACTN4	1596646	322	36	255474	65778	307686	3	1	2	50	26	10403944	0.166833	1
IRGC	452493	192	-2	118978	40394	23028	1	0	0	50	17	14079076	0.166858	1
PLXNA2	258618	627	10	512658	149568	690042	2	1	0	18	8	5380306	0.166983	1
RAB8A	761374	298	42	59584	14744	165072	1	0	0	50	25	9949730	0.167088	1
FMO3	395042	1004	-11	147516	38418	188556	3	0	0	8	4	1483976	0.167152	1
PIAS1	325771	194	31	179170	49970	144096	1	0	0	50	16	14708698	0.167211	1
PRX	1008676	202	34	375972	132810	69654	2	0	0	46	18	8595334	0.167237	1
STAM	488136	364	7	151582	39368	316464	1	0	2	36	13	10872104	0.167291	1
PRPF6	1152034	208	48	259578	71706	461130	1	0	1	33	19	9602638	0.167497	1
HIRA	611613	300	1	278388	80712	496926	2	0	0	9	1	3027460	0.167753	1
APLP1	1060028	321	47	176776	53504	320910	2	0	2	21	11	6071602	0.167811	1
LCMT1	273088	418	23	94924	24206	233700	1	0	0	28	11	7814928	0.16808	1
WNT7A	422569	498	34	94658	26410	69540	1	0	0	50	27	11780000	0.168083	1
MYADML2	NaN	NaN	NaN	77748	27816	0	1	0	0	50	44	26086430	0.168121	1
PPEF2	482292	429	45	210064	55100	430806	1	0	0	8	3	2588864	0.16821	1
TLE4	45472	956	-9	213370	60002	560310	1	0	1	25	19	7386364	0.168293	1
SERINC1	140855	973	-19	125970	33630	175446	1	0	0	50	30	15569170	0.168304	1
CPB1	276750	681	-16	116090	31654	194826	1	0	0	32	6	5733972	0.168308	1
ITGA11	370132	531	41	329422	90668	279186	2	0	1	50	18	11270724	0.168482	1
POLD1	1055164	491	28	298946	91960	287736	1	0	1	50	27	12692304	0.168551	1
PSIP1	200332	583	6	155154	36138	386004	1	0	0	34	11	9859898	0.168652	1
EMILIN3	383021	309	5	196042	67640	45030	1	0	0	50	24	16098966	0.168802	1
VPS37D	1197825	214	52	64562	22990	12654	1	0	0	50	29	12517656	0.168906	1
PYCR2	923085	239	20	85424	27094	121182	1	0	0	50	26	11340720	0.169135	1
EIF2B3	839426	185	24	129352	34580	456798	1	0	1	50	12	10359598	0.169386	1
SLAMF7	1188881	618	29	91846	26030	186276	1	1	0	50	28	11403914	0.169832	1
LOXL1	337765	439	34	151544	47842	124146	2	0	0	50	30	12664146	0.169847	1
MIB1	246867	325	47	278502	75012	427500	1	0	0	12	4	3977118	0.169948	1
ZNF716	NaN	NaN	NaN	137294	33706	75354	2	0	1	5	4	1730368	0.169979	1
NHLRC1	487819	397	-1	101574	34086	9690	1	0	0	50	21	12963700	0.170014	1
WDR92	190719	594	5	99598	26258	278844	1	0	1	50	20	12349392	0.170126	1
PTPRN2	248205	792	-33	274398	83106	568860	1	0	2	27	10	6838708	0.170162	1
PCDH9	19605	831	-11	329764	95000	80256	1	2	0	50	37	13141616	0.170239	1
ACAD10	599161	203	33	296590	86108	533862	1	0	1	42	16	9120494	0.170337	1
CPEB2	105433	624	23	274968	85044	199044	3	1	0	9	6	1837756	0.170487	1
RRS1	259302	268	12	95304	29868	37848	1	0	0	50	19	12247932	0.170541	1
DUT	333686	381	-34	70034	21736	105222	1	0	0	50	24	14501598	0.17072	1
MYD88	302137	411	32	87286	23294	103056	1	1	0	33	17	9473590	0.170964	1
DISC1	236101	622	-3	311866	80294	250458	5	0	0	2	0	604428	0.170978	1
FAM125B	112775	646	33	89186	24814	226746	1	1	0	50	34	15538048	0.17099	1
KRTAP4-7	NaN	NaN	NaN	42256	11096	6270	1	0	0	5	3	1638674	0.170996	1
MFI2	719859	308	37	218424	64068	235866	2	1	1	50	27	11621540	0.171019	1
ITGB6	227667	212	2	218880	57798	335616	1	0	0	50	6	11510352	0.171169	1
HOXA1	356045	385	28	91048	24548	40698	1	0	0	50	19	13159970	0.171297	1
TECTA	243065	769	17	587176	159980	540930	4	1	0	13	3	2357672	0.17145	1
ISM1	117713	704	-35	126768	34770	58254	1	1	0	8	10	2589244	0.171626	1
VASH1	308800	471	39	98610	29298	99408	1	0	0	50	16	10768136	0.171715	1
EHF	1039672	320	12	87058	19532	176700	1	0	0	50	28	11086652	0.171758	1
DLD	470337	486	12	140904	39444	293322	1	0	0	16	2	4385732	0.171884	1
CRTC2	2028800	222	34	183768	59736	256272	3	0	0	12	6	2811696	0.1719	1
ITIH5L	257678	NaN	19	343672	111416	175218	2	0	0	50	20	12540646	0.17202	1
LIN7A	27634	987	-4	63574	18506	92340	1	0	0	50	28	11150606	0.172055	1
LPAR2	768855	418	-10	89832	31236	93366	1	0	0	50	15	9373802	0.172075	1
GRM5	158962	944	-23	323760	94734	203376	3	0	1	18	10	4997570	0.172231	1
SHOC2	313830	252	16	158840	43738	246582	1	0	1	50	13	12433258	0.172376	1
RPTOR	782748	381	22	368372	103588	813276	1	0	2	38	25	14092832	0.172457	1
APOLD1	767161	129	35	71478	25764	100320	1	0	0	50	33	12945840	0.172526	1
PEX5	1322142	267	27	179854	51452	318516	2	0	1	50	20	10332390	0.17255	1
ZBTB24	337228	559	33	196384	50768	123690	1	0	0	42	21	15920138	0.172609	1
ANO7	1333138	317	35	261630	76836	351576	2	0	0	31	13	7489952	0.173083	1
PUS10	635242	350	33	151316	37696	422370	1	0	1	50	30	17782860	0.173176	1
ZNF480	526380	960	-32	148656	36480	102486	1	0	0	50	13	9366810	0.173369	1
PARP9	410045	404	35	240274	62510	283860	1	1	0	12	8	3813034	0.173431	1
ARHGEF3	380604	450	43	175256	45790	211926	2	0	0	50	26	11779696	0.173503	1
LCA5L	339359	346	25	186086	46816	142272	1	0	0	50	15	12190932	0.173567	1
HNRNPA2B1	915230	445	43	100890	25194	266646	1	0	0	38	29	10791810	0.173637	1
WNK4	1633092	190	33	327522	106362	313500	3	1	0	50	24	14307950	0.173755	1
FAM126A	1063802	413	26	144058	39026	207936	1	0	0	46	29	14481154	0.173842	1
GPR146	765060	346	34	84778	29678	10146	1	0	0	50	28	13525378	0.174025	1
TUBB1	978901	125	28	122208	33744	81054	1	0	1	50	28	12430560	0.174089	1
BIRC7	1005137	285	50	80978	24016	78774	1	1	0	50	24	10826580	0.174106	1
GNPDA1	696239	321	48	81510	20406	123120	1	0	0	50	27	12310138	0.174136	1
GPR124	655980	379	26	347928	115824	292182	3	2	2	34	25	9255964	0.174148	1
CTNNA2	10595	1614	-24	229900	63992	495330	4	0	2	25	10	2494966	0.174165	1
CYP4X1	388889	479	4	142576	36860	299364	2	0	0	5	2	1574568	0.174179	1
ANKRD52	2878071	171	46	292828	88046	353742	1	0	0	11	2	3520814	0.174232	1
POSTN	135260	641	-38	235600	60686	447678	2	1	0	19	12	5427198	0.174556	1
PGLYRP3	836876	556	24	93708	26448	191634	1	0	1	50	31	12429344	0.17457	1
BCL6B	1696302	360	24	127642	40166	143982	1	0	0	11	3	1738804	0.174601	1
RPL10L	10737	1057	-48	57760	16226	20292	1	0	0	50	24	7337344	0.174721	1
PMS2	NaN	NaN	NaN	238412	63346	335616	2	0	0	6	3	2979200	0.174935	1
ZBTB34	367308	322	48	134482	37316	20178	1	0	0	50	19	13600390	0.17499	1
USE1	865138	212	38	71896	20672	67716	1	0	0	50	25	9794386	0.175021	1
[truncated: 16,864 more rows]

## Sheet: Table S4
Supplementary Table S4. Annotation of the repeatedly occurred regions.
Unique Name	Descriptor	Wide Peak Limits	q values	CNV ratio	Cytoband:peak	Annotation
Amplification Peak 13	8q24.21	chr8:126545959-127805487(probes 152987:153117)	0.003786	0.710526	(chr8q24.21:126545959-127805487)
Amplification Peak 8	6p21.33	chr6:31980664-31992450(probes 109970:109973)	5.015e-07	0.684211	(chr6p21.33:31980664-31992450)	a1
Amplification Peak 28	19q12	chr19:29611990-29933370(probes 264630:264664)	1.9611e-18	0.657895	(chr19q12:29611990-29933370)
Amplification Peak 12	8q21.2	chr8:85705910-85839130(probes 148823:148837)	8.676e-07	0.631579	(chr8q21.2:85705910-85839130)	b1
Amplification Peak 27	18q11.2	chr18:21864501-22599836(probes 255737:255813)	0.0028233	0.526316	(chr18q11.2:21864501-22599836)
Amplification Peak 3	1q21.3	chr1:152203544-152314456(probes 14241:14261)	0.0029597	0.5	(chr1q21.3:152203544-152314456)
Amplification Peak 20	12q13.2	chr12:55950813-56175871(probes 200543:200567)	0.00011924	0.5	(chr12q13.2:55950813-56175871)
Amplification Peak 2	1q21.2	chr1:149487228-149554655(probes 13897:13909)	1.3152e-06	0.473684	(chr1q21.2:149487228-149554655)
Amplification Peak 26	17q12	chr17:39668533-39738957(probes 249236:249243)	2.2391e-14	0.473684	(chr17q12:39668533-39738957)	c1
Amplification Peak 4	2p24.3	chr2:15493875-16562750(probes 26001:26108)	0.015005	0.447368	(chr2p24.3:15493875-16562750)
Amplification Peak 10	7q22.1	chr7:100991043-101004884(probes 134091:134103)	2.9628e-05	0.447368	(chr7q22.1:100991043-101004884)	d1
Amplification Peak 16	10q21.2	chr10:61427633-62279103(probes 173565:173654)	0.00037817	0.394737	(chr10q21.2:61427633-62279103)
Amplification Peak 23	15q26.3	chr15:101751478-101772317(probes 236671:236682)	0.0001739	0.394737	(chr15q26.3:101751478-101772317)
Amplification Peak 18	11q13.1	chr11:65444354-65506240(probes 187578:187588)	0.028338	0.368421	(chr11q13.1:65444354-65506240)
Amplification Peak 19	11q13.3	chr11:69083163-69783742(probes 188013:188090)	0.0040827	0.342105	(chr11q13.3:69083163-69783742)
Amplification Peak 11	8p23.1	chr8:12024679-12193224(probes 141484:141508)	0.035804	0.315789	(chr8p23.1:12024679-12193224)	e1
Amplification Peak 17	11p15.5	chr11:1241029-1254332(probes 181243:181254)	0.021164	0.315789	(chr11p15.5:1241029-1254332)	f1
Amplification Peak 22	14q32.33	chr14:105576774-105601259(probes 227484:227488)	0.020137	0.289474	(chr14q32.33:105576774-105601259)	g1
Amplification Peak 21	14q11.2	chr14:19712962-19771091(probes 218553:218560)	0.020137	0.263158	(chr14q11.2:19712962-19771091)	h1
Amplification Peak 14	9p13.3	chr9:35649829-35760058(probes 158648:158662)	0.011848	0.236842	(chr9p13.3:35649829-35760058)
Amplification Peak 7	5q35.3	chr5:181323878-181538259(probes 106621:106639)	0.010922	0.210526	(chr5q35.3:181323878-181538259)	i1
Amplification Peak 30	22q11.21	chr22:21118699-21187813(probes 279857:279866)	0.037737	0.210526	(chr22q11.21:21118699-21187813)	j1
Deletion Peak 15	4q35.2	chr4:187663322-190071283(probes 88165:88415)	7.9763e-07	0.736842	(chr4q35.2:187663322-190071283)
Deletion Peak 27	9p21.3	chr9:21068069-21461289(probes 157119:157165)	0.0007125	0.736842	(chr9p21.3:21068069-21461289)	k1
Deletion Peak 17	5q35.3	chr5:180949276-181044695(probes 106570:106583)	2.3122e-06	0.710526	(chr5q35.3:180949276-181044695)	i2
Deletion Peak 55	19p13.3	chr19:2943576-3232869(probes 262024:262057)	0.00023714	0.710526	(chr19p13.3:2943576-3232869)
Deletion Peak 13	4p16.1	chr4:8949593-9833100(probes 70234:70324)	0.0012337	0.684211	(chr4p16.1:8949593-9833100)
Deletion Peak 28	9p21.3	chr9:21950375-21986584(probes 157219:157222)	0.0029487	0.684211	(chr9p21.3:21950375-21986584)	k2
Deletion Peak 30	9p11.2	chr9:41691572-42569805(probes 159307:159401)	8.2867e-06	0.657895	(chr9p11.2:41691572-42569805)	l1
Deletion Peak 61	21q22.3	chr21:44544753-44578343(probes 278520:278524)	1.3418e-07	0.657895	(chr21q22.3:44544753-44578343)
Deletion Peak 1	1p36.21	chr1:12838774-12900991(probes 1414:1421)	5.7573e-08	0.631579	(chr1p36.21:12838774-12900991)
Deletion Peak 2	1p36.11	chr1:25232286-25340467(probes 2809:2822)	0.0018775	0.631579	(chr1p36.11:25232286-25340467)
Deletion Peak 24	8p23.3	chr8:1-377780(probes 140210:140241)	0.012518	0.631579	(chr8p23.3:1-377780)
Deletion Peak 29	9p11.2	chr9:39875351-40930628(probes 159116:159226)	0.0011891	0.631579	(chr9p11.2:39875351-40930628)	l2
Deletion Peak 44	16p13.3	chr16:1206912-1312592(probes 236855:236872)	1.4163e-10	0.631579	(chr16p13.3:1206912-1312592)
Deletion Peak 50	17p11.2	chr17:1-83257441(probes 245299:254047)	0.011663	0.631579	(chr17p11.2:1-83257441)
Deletion Peak 63	22q13.33	chr22:50010663-50175584(probes 282893:282916)	0.033335	0.631579	(chr22q13.33:50010663-50175584)
Deletion Peak 12	4p16.3	chr4:1-279941(probes 69294:69321)	6.1634e-05	0.605263	(chr4p16.3:1-279941)
Deletion Peak 16	5q13.2	chr5:70458637-70901789(probes 95214:95267)	4.9743e-12	0.605263	(chr5q13.2:70458637-70901789)
Deletion Peak 39	13q11	chr13:1-18745818(probes 208574:208635)	3.5715e-06	0.605263	(chr13q11:1-18745818)
Deletion Peak 62	22q11.21	chr22:18121580-18854722(probes 279521:279615)	0.00088592	0.605263	(chr22q11.21:18121580-18854722)	j2
Deletion Peak 14	4q13.2	chr4:69210325-69486142(probes 76132:76161)	0.00017616	0.578947	(chr4q13.2:69210325-69486142)
Deletion Peak 42	15q13.2	chr15:30414029-30611467(probes 229100:229125)	2.5183e-07	0.578947	(chr15q13.2:30414029-30611467)
Deletion Peak 31	9q12	chr9:42784816-61856534(probes 159427:159599)	1.8892e-06	0.552632	(chr9q12:42784816-61856534)
Deletion Peak 25	8p23.1	chr8:7282002-7420820(probes 140963:140985)	4.0945e-05	0.5	(chr8p23.1:7282002-7420820)	e2
Deletion Peak 40	14q11.2	chr14:1-19751586(probes 218395:218557)	4.7426e-06	0.5	(chr14q11.2:1-19751586)	h2
Deletion Peak 43	15q14	chr15:34351336-34752454(probes 229566:229625)	2.1116e-05	0.5	(chr15q14:34351336-34752454)
Deletion Peak 51	17q12	chr17:36301628-36378046(probes 248812:248818)	4.1958e-13	0.5	(chr17q12:36301628-36378046)	c2
Deletion Peak 38	12q24.33	chr12:132330326-132594841(probes 208467:208494)	0.00069697	0.473684	(chr12q24.33:132330326-132594841)
Deletion Peak 41	14q32.33	chr14:105635592-105863348(probes 227495:227531)	3.6799e-05	0.473684	(chr14q32.33:105635592-105863348)	g2
Deletion Peak 52	17q25.1	chr17:73638634-74435229(probes 252984:253072)	0.00061533	0.473684	(chr17q25.1:73638634-74435229)
Deletion Peak 35	11q11	chr11:50413646-55300675(probes 186349:186428)	0.0017561	0.447368	(chr11q11:50413646-55300675)
Deletion Peak 48	16q24.2	chr16:88069514-88459799(probes 245065:245106)	0.036782	0.447368	(chr16q24.2:88069514-88459799)
Deletion Peak 8	2q37.3	chr2:240531668-242193529(probes 49015:49199)	0.017492	0.421053	(chr2q37.3:240531668-242193529)
Deletion Peak 33	10q26.3	chr10:132969113-133262432(probes 180988:181020)	0.0035267	0.421053	(chr10q26.3:132969113-133262432)
Deletion Peak 34	11p15.5	chr11:1102945-1256748(probes 181221:181260)	0.00019332	0.421053	(chr11p15.5:1102945-1256748)	f2
Deletion Peak 45	16p12.2	chr16:22489370-22515902(probes 239206:239208)	1.3968e-05	0.421053	(chr16p12.2:22489370-22515902)
Deletion Peak 46	16p11.2	chr16:32182364-46471009(probes 240321:240739)	0.019917	0.421053	(chr16p11.2:32182364-46471009)
Deletion Peak 3	1q21.1	chr1:121570025-144233242(probes 12802:13261)	0.01775	0.394737	(chr1q21.1:121570025-144233242)
Deletion Peak 23	7q35	chr7:144126111-144397374(probes 138625:138667)	0.0011891	0.394737	(chr7q35:144126111-144397374)
Deletion Peak 36	11q12.2	chr11:61217481-61258949(probes 187066:187073)	0.020532	0.394737	(chr11q12.2:61217481-61258949)
Deletion Peak 56	19p13.2	chr19:8842688-9093347(probes 262660:262702)	0.00058017	0.394737	(chr19p13.2:8842688-9093347)
Deletion Peak 22	7q22.1	chr7:102473760-102749255(probes 134284:134323)	0.0018231	0.368421	(chr7q22.1:102473760-102749255)	d2
Deletion Peak 57	19q13.31	chr19:42819091-43175448(probes 266140:266179)	0.0052305	0.368421	(chr19q13.31:42819091-43175448)
Deletion Peak 21	7q22.1	chr7:100952015-101020726(probes 134079:134115)	3.9241e-05	0.342105	(chr7q22.1:100952015-101020726)	d3
Deletion Peak 6	2p11.2	chr2:87073690-87458444(probes 33379:33418)	0.036357	0.315789	(chr2p11.2:87073690-87458444)
Deletion Peak 19	6q26	chr6:160249307-160992774(probes 122951:123046)	0.03839	0.315789	(chr6q26:160249307-160992774)
Deletion Peak 20	7q11.21	chr7:55702708-65042120(probes 129824:130286)	0.019917	0.263158	(chr7q11.21:55702708-65042120)
Deletion Peak 4	1q44	chr1:248574306-248650885(probes 24370:24381)	0.011663	0.236842	(chr1q44:248574306-248650885)
Deletion Peak 18	6p21.33	chr6:30921038-31054508(probes 109823:109846)	0.0023716	0.236842	(chr6p21.33:30921038-31054508)	a2
Deletion Peak 37	12p13.2	chr12:11022382-11161871(probes 196120:196137)	0.034198	0.236842	(chr12p13.2:11022382-11161871)
Deletion Peak 26	8q21.2	chr8:85473644-86048488(probes 148796:148858)	0.042325	0.131579	(chr8q21.2:85473644-86048488)	b2

## Sheet: Table S5
Supplementary Table S5. SNV and CNV of TP53 in HAS patients.
Sample	variant Classification	variant Type	cn	cn1	cn2	MDM2 amplification
S01_T	Nonsense_Mutation	SNP	3	2	1	None
S02_T	Splice_Site	SNP	1	1	0	None
S03_T	Splice_Site	SNP	2	2	0	None
S04_T	Nonsense_Mutation	SNP	2	1	1	None
S05_T	Nonsense_Mutation	SNP	2	1	1	None
S06_T	Missense_Mutation	SNP	1	1	0	None
S07_T			1	1	0	None
S08_T			2	1	1	None
S09_T	Nonsense_Mutation	SNP	2	1	1	None
S10_T	Frame_Shift_Del	DEL	2	1	1	None
S11_T			1	1	0	None
S12_T	Splice_Region	SNP	1	1	0	None
S13_T			1	1	0	None
S14_T	Missense_Mutation	SNP	1	1	0	None
S15_T			1	1	0	High-level
S16_T	Missense_Mutation	SNP	1	1	0	None
S17_T	Nonsense_Mutation	SNP	2	2	0	None
S18_T	Missense_Mutation	SNP	1	1	0	None
S19_T	Nonsense_Mutation	SNP	2	1	1	None
S20_T			2	1	1	None
S21_T			2	1	1	None
S22_T			1	1	0	None
S23_T			2	1	1	None
S24_T	Missense_Mutation	SNP	1	1	0	None
S25_T			1	1	0	None
S26_T	Frame_Shift_Del	DEL	1	1	0	low-level
S27_T	Missense_Mutation	SNP	1	1	0	None
S28_T			1	1	0	None
S29_T	Missense_Mutation	SNP	2	1	1	None
S30_T	Missense_Mutation	SNP	2	1	1	None
S31_T			3	2	1	None
S32_T	Missense_Mutation	SNP	2	1	1	None
S33_T			1	1	0	High-level
S34_T	Nonsense_Mutation	SNP	2	2	0	None
S35_T	Splice_Site	SNP	2	1	1	None
S36_T	Missense_Mutation	SNP	2	1	1	None
S37_T	Splice_Site	SNP	2	2	0	low-level
S38_T	Missense_Mutation	SNP	2	1	1	None

## Sheet: Table S6
Supplementary Table S6. Microsatellite statuses of HAS patients.
Sample	DIF	EUC	COS	MS status
S01	0.268	0.1495	0.0379	stable
S02	0.2077	0.1093	0.0198	stable
S03	0.2487	0.1334	0.0288	stable
S04	0.2688	0.1413	0.0298	stable
S05	0.2787	0.1503	0.0309	stable
S06	0.2425	0.1324	0.0287	stable
S07	0.2434	0.1286	0.0311	stable
S08	0.2329	0.1238	0.0245	stable
S09	0.2542	0.1388	0.0292	stable
S10	0.2612	0.1431	0.0317	stable
S11	0.2867	0.1499	0.0344	stable
S12	0.2815	0.1476	0.0344	stable
S13	0.231	0.1254	0.0249	stable
S14	0.2191	0.1189	0.0237	stable
S15	0.2367	0.129	0.0265	stable
S16	0.3076	0.1623	0.043	stable
S17	0.299	0.1543	0.0416	stable
S18	0.2322	0.1256	0.0268	stable
S19	0.2601	0.1372	0.0293	stable
S20	0.2433	0.1329	0.0288	stable
S21	0.2523	0.1317	0.0271	stable
S22	0.2839	0.1504	0.0367	stable
S23	0.1849	0.1017	0.0163	stable
S24	0.3179	0.1647	0.0455	stable
S25	0.269	0.1451	0.0382	stable
S26	0.2434	0.1292	0.0294	stable
S27	0.2611	0.1352	0.0311	stable
S28	0.2555	0.132	0.0293	stable
S29	0.2395	0.1247	0.0273	stable
S30	0.2698	0.1371	0.0303	stable
S31	0.2558	0.131	0.028	stable
S32	0.2523	0.1353	0.0313	stable
S33	0.2705	0.1425	0.0334	stable
S34	0.261	0.1364	0.0323	stable
S35	0.2371	0.1247	0.0265	stable
S36	0.2737	0.1474	0.0359	stable
S37	0.2803	0.1473	0.0381	stable
S38	0.2924	0.15	0.0351	stable
Abbreviation：DIF: Step-Wise Difference, < 0.4 “stable”; EUC: Euclidean Distance, < 0.187 “stable”; COS: Cosine Dissimilarity, < 0.07 “stable”.
